# Supplementary material for: Visual short-term memory for crossed and uncrossed binocular disparities
Source: PLoS One. 2024 Oct 22;19(10):e0312202. doi: 10.1371/journal.pone.0312202 (PMC11495605; doi:10.1371/journal.pone.0312202)
Supplement: S1 Data — (XLSX) [file pone.0312202.s001.xlsx]

## Sheet: Sheet1
Participant	Session	ImageXSizeInDot	ImageYSizeInDot	ImageXSizeInPixel	ImageYSizeInPixel	PatternSizeInDot	PatternSizeInPixel	DotSizeInPixel	AverageLuminace	Contrast	ViewingDistance_cm_	NuP_7erOfFramePrereference	NuP_7erOfFrameReference	MaskType	NuP_7erOfFrameWholeMasP_6ngPhase	NuP_7erOfFramePreMasP_6ng	NuP_7erOfFrameMasP_6ng	NuP_7erOfFrameTest	TrialNuP_7er	BackgroundDisparity	ReferenceDisparity	TestDisparity	MaskDisparity	ResposeTrueOrFals
P_1	VSTMmask10	540	540	1080	1080	64	128	2	22	0.2	100	60	60	DRDS	120	40	40	60	1	0	28	31.5	10	FALSE
P_1	VSTMmask10	540	540	1080	1080	64	128	2	22	0.2	100	60	60	DRDS	120	40	40	60	2	0	28	28	10	FALSE
P_1	VSTMmask10	540	540	1080	1080	64	128	2	22	0.2	100	60	60	DRDS	120	40	40	60	3	0	28	28	13	FALSE
P_1	VSTMmask10	540	540	1080	1080	64	128	2	22	0.2	100	60	60	DRDS	120	40	40	60	4	0	28	21	13	FALSE
P_1	VSTMmask10	540	540	1080	1080	64	128	2	22	0.2	100	60	60	DRDS	120	40	40	60	5	0	28	24.5	10	TRUE
P_1	VSTMmask10	540	540	1080	1080	64	128	2	22	0.2	100	60	60	DRDS	120	40	40	60	6	0	17.5	10.5	4	FALSE
P_1	VSTMmask10	540	540	1080	1080	64	128	2	22	0.2	100	60	60	DRDS	120	40	40	60	7	0	17.5	21	4	TRUE
P_1	VSTMmask10	540	540	1080	1080	64	128	2	22	0.2	100	60	60	DRDS	120	40	40	60	8	0	17.5	7	4	FALSE
P_1	VSTMmask10	540	540	1080	1080	64	128	2	22	0.2	100	60	60	DRDS	120	40	40	60	9	0	17.5	28	4	TRUE
P_1	VSTMmask10	540	540	1080	1080	64	128	2	22	0.2	100	60	60	DRDS	120	40	40	60	10	0	28	21	10	FALSE
P_1	VSTMmask10	540	540	1080	1080	64	128	2	22	0.2	100	60	60	DRDS	120	40	40	60	11	0	17.5	10.5	7	FALSE
P_1	VSTMmask10	540	540	1080	1080	64	128	2	22	0.2	100	60	60	DRDS	120	40	40	60	12	0	17.5	14	4	FALSE
P_1	VSTMmask10	540	540	1080	1080	64	128	2	22	0.2	100	60	60	DRDS	120	40	40	60	13	0	28	24.5	13	TRUE
P_1	VSTMmask10	540	540	1080	1080	64	128	2	22	0.2	100	60	60	DRDS	120	40	40	60	14	0	17.5	17.5	4	FALSE
P_1	VSTMmask10	540	540	1080	1080	64	128	2	22	0.2	100	60	60	DRDS	120	40	40	60	15	0	17.5	24.5	4	TRUE
P_1	VSTMmask10	540	540	1080	1080	64	128	2	22	0.2	100	60	60	DRDS	120	40	40	60	16	0	28	38.5	10	TRUE
P_1	VSTMmask10	540	540	1080	1080	64	128	2	22	0.2	100	60	60	DRDS	120	40	40	60	17	0	28	38.5	13	TRUE
P_1	VSTMmask10	540	540	1080	1080	64	128	2	22	0.2	100	60	60	DRDS	120	40	40	60	18	0	28	17.5	10	FALSE
P_1	VSTMmask10	540	540	1080	1080	64	128	2	22	0.2	100	60	60	DRDS	120	40	40	60	19	0	28	35	13	TRUE
P_1	VSTMmask10	540	540	1080	1080	64	128	2	22	0.2	100	60	60	DRDS	120	40	40	60	20	0	17.5	17.5	7	FALSE
P_1	VSTMmask10	540	540	1080	1080	64	128	2	22	0.2	100	60	60	DRDS	120	40	40	60	21	0	28	31.5	13	TRUE
P_1	VSTMmask10	540	540	1080	1080	64	128	2	22	0.2	100	60	60	DRDS	120	40	40	60	22	0	17.5	14	7	FALSE
P_1	VSTMmask10	540	540	1080	1080	64	128	2	22	0.2	100	60	60	DRDS	120	40	40	60	23	0	17.5	21	7	TRUE
P_1	VSTMmask10	540	540	1080	1080	64	128	2	22	0.2	100	60	60	DRDS	120	40	40	60	24	0	17.5	28	7	TRUE
P_1	VSTMmask10	540	540	1080	1080	64	128	2	22	0.2	100	60	60	DRDS	120	40	40	60	25	0	17.5	7	7	FALSE
P_1	VSTMmask10	540	540	1080	1080	64	128	2	22	0.2	100	60	60	DRDS	120	40	40	60	26	0	17.5	24.5	7	TRUE
P_1	VSTMmask10	540	540	1080	1080	64	128	2	22	0.2	100	60	60	DRDS	120	40	40	60	27	0	28	35	10	TRUE
P_1	VSTMmask10	540	540	1080	1080	64	128	2	22	0.2	100	60	60	DRDS	120	40	40	60	28	0	28	17.5	13	FALSE
P_1	VSTMmask10	540	540	1080	1080	64	128	2	22	0.2	100	60	60	DRDS	120	40	40	60	29	0	17.5	7	7	FALSE
P_1	VSTMmask10	540	540	1080	1080	64	128	2	22	0.2	100	60	60	DRDS	120	40	40	60	30	0	17.5	17.5	4	FALSE
P_1	VSTMmask10	540	540	1080	1080	64	128	2	22	0.2	100	60	60	DRDS	120	40	40	60	31	0	28	17.5	13	FALSE
P_1	VSTMmask10	540	540	1080	1080	64	128	2	22	0.2	100	60	60	DRDS	120	40	40	60	32	0	28	35	13	TRUE
P_1	VSTMmask10	540	540	1080	1080	64	128	2	22	0.2	100	60	60	DRDS	120	40	40	60	33	0	28	17.5	10	FALSE
P_1	VSTMmask10	540	540	1080	1080	64	128	2	22	0.2	100	60	60	DRDS	120	40	40	60	34	0	17.5	14	7	FALSE
P_1	VSTMmask10	540	540	1080	1080	64	128	2	22	0.2	100	60	60	DRDS	120	40	40	60	35	0	28	31.5	13	FALSE
P_1	VSTMmask10	540	540	1080	1080	64	128	2	22	0.2	100	60	60	DRDS	120	40	40	60	36	0	28	28	13	TRUE
P_1	VSTMmask10	540	540	1080	1080	64	128	2	22	0.2	100	60	60	DRDS	120	40	40	60	37	0	17.5	7	4	FALSE
P_1	VSTMmask10	540	540	1080	1080	64	128	2	22	0.2	100	60	60	DRDS	120	40	40	60	38	0	28	24.5	13	FALSE
P_1	VSTMmask10	540	540	1080	1080	64	128	2	22	0.2	100	60	60	DRDS	120	40	40	60	39	0	28	38.5	13	FALSE
P_1	VSTMmask10	540	540	1080	1080	64	128	2	22	0.2	100	60	60	DRDS	120	40	40	60	40	0	28	28	10	TRUE
P_1	VSTMmask10	540	540	1080	1080	64	128	2	22	0.2	100	60	60	DRDS	120	40	40	60	41	0	28	21	13	FALSE
P_1	VSTMmask10	540	540	1080	1080	64	128	2	22	0.2	100	60	60	DRDS	120	40	40	60	42	0	17.5	10.5	7	FALSE
P_1	VSTMmask10	540	540	1080	1080	64	128	2	22	0.2	100	60	60	DRDS	120	40	40	60	43	0	17.5	28	4	TRUE
P_1	VSTMmask10	540	540	1080	1080	64	128	2	22	0.2	100	60	60	DRDS	120	40	40	60	44	0	28	38.5	10	TRUE
P_1	VSTMmask10	540	540	1080	1080	64	128	2	22	0.2	100	60	60	DRDS	120	40	40	60	45	0	17.5	14	4	TRUE
P_1	VSTMmask10	540	540	1080	1080	64	128	2	22	0.2	100	60	60	DRDS	120	40	40	60	46	0	17.5	24.5	7	TRUE
P_1	VSTMmask10	540	540	1080	1080	64	128	2	22	0.2	100	60	60	DRDS	120	40	40	60	47	0	28	24.5	10	TRUE
P_1	VSTMmask10	540	540	1080	1080	64	128	2	22	0.2	100	60	60	DRDS	120	40	40	60	48	0	28	31.5	10	FALSE
P_1	VSTMmask10	540	540	1080	1080	64	128	2	22	0.2	100	60	60	DRDS	120	40	40	60	49	0	28	35	10	TRUE
P_1	VSTMmask10	540	540	1080	1080	64	128	2	22	0.2	100	60	60	DRDS	120	40	40	60	50	0	17.5	17.5	7	FALSE
P_1	VSTMmask10	540	540	1080	1080	64	128	2	22	0.2	100	60	60	DRDS	120	40	40	60	51	0	17.5	28	7	TRUE
P_1	VSTMmask10	540	540	1080	1080	64	128	2	22	0.2	100	60	60	DRDS	120	40	40	60	52	0	17.5	24.5	4	TRUE
P_1	VSTMmask10	540	540	1080	1080	64	128	2	22	0.2	100	60	60	DRDS	120	40	40	60	53	0	28	21	10	FALSE
P_1	VSTMmask10	540	540	1080	1080	64	128	2	22	0.2	100	60	60	DRDS	120	40	40	60	54	0	17.5	10.5	4	FALSE
P_1	VSTMmask10	540	540	1080	1080	64	128	2	22	0.2	100	60	60	DRDS	120	40	40	60	55	0	17.5	21	4	TRUE
P_1	VSTMmask10	540	540	1080	1080	64	128	2	22	0.2	100	60	60	DRDS	120	40	40	60	56	0	17.5	21	7	TRUE
P_1	VSTMmask10	540	540	1080	1080	64	128	2	22	0.2	100	60	60	DRDS	120	40	40	60	57	0	28	35	13	FALSE
P_1	VSTMmask10	540	540	1080	1080	64	128	2	22	0.2	100	60	60	DRDS	120	40	40	60	58	0	17.5	21	4	FALSE
P_1	VSTMmask10	540	540	1080	1080	64	128	2	22	0.2	100	60	60	DRDS	120	40	40	60	59	0	28	35	10	TRUE
P_1	VSTMmask10	540	540	1080	1080	64	128	2	22	0.2	100	60	60	DRDS	120	40	40	60	60	0	28	17.5	13	FALSE
P_1	VSTMmask10	540	540	1080	1080	64	128	2	22	0.2	100	60	60	DRDS	120	40	40	60	61	0	28	38.5	13	TRUE
P_1	VSTMmask10	540	540	1080	1080	64	128	2	22	0.2	100	60	60	DRDS	120	40	40	60	62	0	28	21	10	FALSE
P_1	VSTMmask10	540	540	1080	1080	64	128	2	22	0.2	100	60	60	DRDS	120	40	40	60	63	0	28	28	13	FALSE
P_1	VSTMmask10	540	540	1080	1080	64	128	2	22	0.2	100	60	60	DRDS	120	40	40	60	64	0	17.5	28	7	FALSE
P_1	VSTMmask10	540	540	1080	1080	64	128	2	22	0.2	100	60	60	DRDS	120	40	40	60	65	0	17.5	14	4	FALSE
P_1	VSTMmask10	540	540	1080	1080	64	128	2	22	0.2	100	60	60	DRDS	120	40	40	60	66	0	17.5	24.5	7	TRUE
P_1	VSTMmask10	540	540	1080	1080	64	128	2	22	0.2	100	60	60	DRDS	120	40	40	60	67	0	28	31.5	10	TRUE
P_1	VSTMmask10	540	540	1080	1080	64	128	2	22	0.2	100	60	60	DRDS	120	40	40	60	68	0	28	17.5	10	TRUE
P_1	VSTMmask10	540	540	1080	1080	64	128	2	22	0.2	100	60	60	DRDS	120	40	40	60	69	0	28	24.5	13	FALSE
P_1	VSTMmask10	540	540	1080	1080	64	128	2	22	0.2	100	60	60	DRDS	120	40	40	60	70	0	17.5	7	7	FALSE
P_1	VSTMmask10	540	540	1080	1080	64	128	2	22	0.2	100	60	60	DRDS	120	40	40	60	71	0	28	24.5	10	FALSE
P_1	VSTMmask10	540	540	1080	1080	64	128	2	22	0.2	100	60	60	DRDS	120	40	40	60	72	0	17.5	21	7	TRUE
P_1	VSTMmask10	540	540	1080	1080	64	128	2	22	0.2	100	60	60	DRDS	120	40	40	60	73	0	17.5	24.5	4	TRUE
P_1	VSTMmask10	540	540	1080	1080	64	128	2	22	0.2	100	60	60	DRDS	120	40	40	60	74	0	17.5	10.5	4	FALSE
P_1	VSTMmask10	540	540	1080	1080	64	128	2	22	0.2	100	60	60	DRDS	120	40	40	60	75	0	28	28	10	TRUE
P_1	VSTMmask10	540	540	1080	1080	64	128	2	22	0.2	100	60	60	DRDS	120	40	40	60	76	0	28	31.5	13	TRUE
P_1	VSTMmask10	540	540	1080	1080	64	128	2	22	0.2	100	60	60	DRDS	120	40	40	60	77	0	17.5	7	4	FALSE
P_1	VSTMmask10	540	540	1080	1080	64	128	2	22	0.2	100	60	60	DRDS	120	40	40	60	78	0	17.5	28	4	FALSE
P_1	VSTMmask10	540	540	1080	1080	64	128	2	22	0.2	100	60	60	DRDS	120	40	40	60	79	0	17.5	10.5	7	FALSE
P_1	VSTMmask10	540	540	1080	1080	64	128	2	22	0.2	100	60	60	DRDS	120	40	40	60	80	0	17.5	17.5	7	TRUE
P_1	VSTMmask10	540	540	1080	1080	64	128	2	22	0.2	100	60	60	DRDS	120	40	40	60	81	0	17.5	17.5	4	FALSE
P_1	VSTMmask10	540	540	1080	1080	64	128	2	22	0.2	100	60	60	DRDS	120	40	40	60	82	0	28	38.5	10	TRUE
P_1	VSTMmask10	540	540	1080	1080	64	128	2	22	0.2	100	60	60	DRDS	120	40	40	60	83	0	17.5	14	7	FALSE
P_1	VSTMmask10	540	540	1080	1080	64	128	2	22	0.2	100	60	60	DRDS	120	40	40	60	84	0	28	21	13	TRUE
P_1	VSTMmask10	540	540	1080	1080	64	128	2	22	0.2	100	60	60	DRDS	120	40	40	60	85	0	17.5	21	7	TRUE
P_1	VSTMmask10	540	540	1080	1080	64	128	2	22	0.2	100	60	60	DRDS	120	40	40	60	86	0	28	35	13	TRUE
P_1	VSTMmask10	540	540	1080	1080	64	128	2	22	0.2	100	60	60	DRDS	120	40	40	60	87	0	28	31.5	10	TRUE
P_1	VSTMmask10	540	540	1080	1080	64	128	2	22	0.2	100	60	60	DRDS	120	40	40	60	88	0	17.5	24.5	4	FALSE
P_1	VSTMmask10	540	540	1080	1080	64	128	2	22	0.2	100	60	60	DRDS	120	40	40	60	89	0	17.5	21	4	FALSE
P_1	VSTMmask10	540	540	1080	1080	64	128	2	22	0.2	100	60	60	DRDS	120	40	40	60	90	0	17.5	14	7	FALSE
P_1	VSTMmask10	540	540	1080	1080	64	128	2	22	0.2	100	60	60	DRDS	120	40	40	60	91	0	17.5	7	7	FALSE
P_1	VSTMmask10	540	540	1080	1080	64	128	2	22	0.2	100	60	60	DRDS	120	40	40	60	92	0	17.5	28	4	FALSE
P_1	VSTMmask10	540	540	1080	1080	64	128	2	22	0.2	100	60	60	DRDS	120	40	40	60	93	0	28	28	13	TRUE
P_1	VSTMmask10	540	540	1080	1080	64	128	2	22	0.2	100	60	60	DRDS	120	40	40	60	94	0	28	24.5	10	TRUE
P_1	VSTMmask10	540	540	1080	1080	64	128	2	22	0.2	100	60	60	DRDS	120	40	40	60	95	0	17.5	28	7	TRUE
P_1	VSTMmask10	540	540	1080	1080	64	128	2	22	0.2	100	60	60	DRDS	120	40	40	60	96	0	28	24.5	13	FALSE
P_1	VSTMmask10	540	540	1080	1080	64	128	2	22	0.2	100	60	60	DRDS	120	40	40	60	97	0	17.5	17.5	7	FALSE
P_1	VSTMmask10	540	540	1080	1080	64	128	2	22	0.2	100	60	60	DRDS	120	40	40	60	98	0	28	38.5	10	TRUE
P_1	VSTMmask10	540	540	1080	1080	64	128	2	22	0.2	100	60	60	DRDS	120	40	40	60	99	0	17.5	10.5	4	FALSE
P_1	VSTMmask10	540	540	1080	1080	64	128	2	22	0.2	100	60	60	DRDS	120	40	40	60	100	0	17.5	24.5	7	FALSE
P_1	VSTMmask10	540	540	1080	1080	64	128	2	22	0.2	100	60	60	DRDS	120	40	40	60	101	0	17.5	7	4	FALSE
P_1	VSTMmask10	540	540	1080	1080	64	128	2	22	0.2	100	60	60	DRDS	120	40	40	60	102	0	28	31.5	13	TRUE
P_1	VSTMmask10	540	540	1080	1080	64	128	2	22	0.2	100	60	60	DRDS	120	40	40	60	103	0	17.5	10.5	7	FALSE
P_1	VSTMmask10	540	540	1080	1080	64	128	2	22	0.2	100	60	60	DRDS	120	40	40	60	104	0	28	38.5	13	FALSE
P_1	VSTMmask10	540	540	1080	1080	64	128	2	22	0.2	100	60	60	DRDS	120	40	40	60	105	0	28	28	10	FALSE
P_1	VSTMmask10	540	540	1080	1080	64	128	2	22	0.2	100	60	60	DRDS	120	40	40	60	106	0	28	17.5	13	FALSE
P_1	VSTMmask10	540	540	1080	1080	64	128	2	22	0.2	100	60	60	DRDS	120	40	40	60	107	0	17.5	17.5	4	FALSE
P_1	VSTMmask10	540	540	1080	1080	64	128	2	22	0.2	100	60	60	DRDS	120	40	40	60	108	0	28	21	13	FALSE
P_1	VSTMmask10	540	540	1080	1080	64	128	2	22	0.2	100	60	60	DRDS	120	40	40	60	109	0	28	35	10	TRUE
P_1	VSTMmask10	540	540	1080	1080	64	128	2	22	0.2	100	60	60	DRDS	120	40	40	60	110	0	28	21	10	FALSE
P_1	VSTMmask10	540	540	1080	1080	64	128	2	22	0.2	100	60	60	DRDS	120	40	40	60	111	0	28	17.5	10	FALSE
P_1	VSTMmask10	540	540	1080	1080	64	128	2	22	0.2	100	60	60	DRDS	120	40	40	60	112	0	17.5	14	4	FALSE
P_1	VSTMmask10	540	540	1080	1080	64	128	2	22	0.2	100	60	60	DRDS	120	40	40	60	113	0	17.5	28	7	TRUE
P_1	VSTMmask10	540	540	1080	1080	64	128	2	22	0.2	100	60	60	DRDS	120	40	40	60	114	0	28	17.5	10	FALSE
P_1	VSTMmask10	540	540	1080	1080	64	128	2	22	0.2	100	60	60	DRDS	120	40	40	60	115	0	28	31.5	10	FALSE
P_1	VSTMmask10	540	540	1080	1080	64	128	2	22	0.2	100	60	60	DRDS	120	40	40	60	116	0	28	35	10	TRUE
P_1	VSTMmask10	540	540	1080	1080	64	128	2	22	0.2	100	60	60	DRDS	120	40	40	60	117	0	28	28	13	FALSE
P_1	VSTMmask10	540	540	1080	1080	64	128	2	22	0.2	100	60	60	DRDS	120	40	40	60	118	0	28	24.5	10	TRUE
P_1	VSTMmask10	540	540	1080	1080	64	128	2	22	0.2	100	60	60	DRDS	120	40	40	60	119	0	28	35	13	TRUE
P_1	VSTMmask10	540	540	1080	1080	64	128	2	22	0.2	100	60	60	DRDS	120	40	40	60	120	0	28	38.5	13	FALSE
P_1	VSTMmask10	540	540	1080	1080	64	128	2	22	0.2	100	60	60	DRDS	120	40	40	60	121	0	28	38.5	10	TRUE
P_1	VSTMmask10	540	540	1080	1080	64	128	2	22	0.2	100	60	60	DRDS	120	40	40	60	122	0	28	21	10	TRUE
P_1	VSTMmask10	540	540	1080	1080	64	128	2	22	0.2	100	60	60	DRDS	120	40	40	60	123	0	28	24.5	13	FALSE
P_1	VSTMmask10	540	540	1080	1080	64	128	2	22	0.2	100	60	60	DRDS	120	40	40	60	124	0	17.5	17.5	4	FALSE
P_1	VSTMmask10	540	540	1080	1080	64	128	2	22	0.2	100	60	60	DRDS	120	40	40	60	125	0	17.5	24.5	7	FALSE
P_1	VSTMmask10	540	540	1080	1080	64	128	2	22	0.2	100	60	60	DRDS	120	40	40	60	126	0	28	17.5	13	FALSE
P_1	VSTMmask10	540	540	1080	1080	64	128	2	22	0.2	100	60	60	DRDS	120	40	40	60	127	0	17.5	7	4	TRUE
P_1	VSTMmask10	540	540	1080	1080	64	128	2	22	0.2	100	60	60	DRDS	120	40	40	60	128	0	17.5	14	4	FALSE
P_1	VSTMmask10	540	540	1080	1080	64	128	2	22	0.2	100	60	60	DRDS	120	40	40	60	129	0	17.5	17.5	7	FALSE
P_1	VSTMmask10	540	540	1080	1080	64	128	2	22	0.2	100	60	60	DRDS	120	40	40	60	130	0	28	28	10	TRUE
P_1	VSTMmask10	540	540	1080	1080	64	128	2	22	0.2	100	60	60	DRDS	120	40	40	60	131	0	17.5	7	7	FALSE
P_1	VSTMmask10	540	540	1080	1080	64	128	2	22	0.2	100	60	60	DRDS	120	40	40	60	132	0	17.5	14	7	FALSE
P_1	VSTMmask10	540	540	1080	1080	64	128	2	22	0.2	100	60	60	DRDS	120	40	40	60	133	0	17.5	10.5	4	FALSE
P_1	VSTMmask10	540	540	1080	1080	64	128	2	22	0.2	100	60	60	DRDS	120	40	40	60	134	0	17.5	24.5	4	TRUE
P_1	VSTMmask10	540	540	1080	1080	64	128	2	22	0.2	100	60	60	DRDS	120	40	40	60	135	0	28	31.5	13	FALSE
P_1	VSTMmask10	540	540	1080	1080	64	128	2	22	0.2	100	60	60	DRDS	120	40	40	60	136	0	28	21	13	TRUE
P_1	VSTMmask10	540	540	1080	1080	64	128	2	22	0.2	100	60	60	DRDS	120	40	40	60	137	0	17.5	21	7	FALSE
P_1	VSTMmask10	540	540	1080	1080	64	128	2	22	0.2	100	60	60	DRDS	120	40	40	60	138	0	17.5	21	4	TRUE
P_1	VSTMmask10	540	540	1080	1080	64	128	2	22	0.2	100	60	60	DRDS	120	40	40	60	139	0	17.5	28	4	TRUE
P_1	VSTMmask10	540	540	1080	1080	64	128	2	22	0.2	100	60	60	DRDS	120	40	40	60	140	0	17.5	10.5	7	FALSE
P_1	VSTMmask11	540	540	1080	1080	64	128	2	22	0.2	100	60	60	DRDS	120	40	40	60	1	0	-17.5	-28	-7	FALSE
P_1	VSTMmask11	540	540	1080	1080	64	128	2	22	0.2	100	60	60	DRDS	120	40	40	60	2	0	-28	-17.5	-13	TRUE
P_1	VSTMmask11	540	540	1080	1080	64	128	2	22	0.2	100	60	60	DRDS	120	40	40	60	3	0	-28	-21	-10	FALSE
P_1	VSTMmask11	540	540	1080	1080	64	128	2	22	0.2	100	60	60	DRDS	120	40	40	60	4	0	-17.5	-14	-4	TRUE
P_1	VSTMmask11	540	540	1080	1080	64	128	2	22	0.2	100	60	60	DRDS	120	40	40	60	5	0	-28	-31.5	-10	FALSE
P_1	VSTMmask11	540	540	1080	1080	64	128	2	22	0.2	100	60	60	DRDS	120	40	40	60	6	0	-17.5	-24.5	-4	FALSE
P_1	VSTMmask11	540	540	1080	1080	64	128	2	22	0.2	100	60	60	DRDS	120	40	40	60	7	0	-17.5	-24.5	-7	FALSE
P_1	VSTMmask11	540	540	1080	1080	64	128	2	22	0.2	100	60	60	DRDS	120	40	40	60	8	0	-28	-17.5	-10	TRUE
P_1	VSTMmask11	540	540	1080	1080	64	128	2	22	0.2	100	60	60	DRDS	120	40	40	60	9	0	-17.5	-14	-7	TRUE
P_1	VSTMmask11	540	540	1080	1080	64	128	2	22	0.2	100	60	60	DRDS	120	40	40	60	10	0	-17.5	-10.5	-4	TRUE
P_1	VSTMmask11	540	540	1080	1080	64	128	2	22	0.2	100	60	60	DRDS	120	40	40	60	11	0	-28	-35	-13	FALSE
P_1	VSTMmask11	540	540	1080	1080	64	128	2	22	0.2	100	60	60	DRDS	120	40	40	60	12	0	-28	-24.5	-13	FALSE
P_1	VSTMmask11	540	540	1080	1080	64	128	2	22	0.2	100	60	60	DRDS	120	40	40	60	13	0	-17.5	-17.5	-4	TRUE
P_1	VSTMmask11	540	540	1080	1080	64	128	2	22	0.2	100	60	60	DRDS	120	40	40	60	14	0	-28	-31.5	-13	FALSE
P_1	VSTMmask11	540	540	1080	1080	64	128	2	22	0.2	100	60	60	DRDS	120	40	40	60	15	0	-28	-21	-13	TRUE
P_1	VSTMmask11	540	540	1080	1080	64	128	2	22	0.2	100	60	60	DRDS	120	40	40	60	16	0	-17.5	-28	-4	FALSE
P_1	VSTMmask11	540	540	1080	1080	64	128	2	22	0.2	100	60	60	DRDS	120	40	40	60	17	0	-17.5	-21	-7	TRUE
P_1	VSTMmask11	540	540	1080	1080	64	128	2	22	0.2	100	60	60	DRDS	120	40	40	60	18	0	-28	-24.5	-10	FALSE
P_1	VSTMmask11	540	540	1080	1080	64	128	2	22	0.2	100	60	60	DRDS	120	40	40	60	19	0	-17.5	-7	-7	TRUE
P_1	VSTMmask11	540	540	1080	1080	64	128	2	22	0.2	100	60	60	DRDS	120	40	40	60	20	0	-17.5	-7	-4	TRUE
P_1	VSTMmask11	540	540	1080	1080	64	128	2	22	0.2	100	60	60	DRDS	120	40	40	60	21	0	-28	-28	-10	FALSE
P_1	VSTMmask11	540	540	1080	1080	64	128	2	22	0.2	100	60	60	DRDS	120	40	40	60	22	0	-28	-38.5	-13	FALSE
P_1	VSTMmask11	540	540	1080	1080	64	128	2	22	0.2	100	60	60	DRDS	120	40	40	60	23	0	-28	-28	-13	TRUE
P_1	VSTMmask11	540	540	1080	1080	64	128	2	22	0.2	100	60	60	DRDS	120	40	40	60	24	0	-28	-35	-10	FALSE
P_1	VSTMmask11	540	540	1080	1080	64	128	2	22	0.2	100	60	60	DRDS	120	40	40	60	25	0	-17.5	-21	-4	FALSE
P_1	VSTMmask11	540	540	1080	1080	64	128	2	22	0.2	100	60	60	DRDS	120	40	40	60	26	0	-28	-38.5	-10	FALSE
P_1	VSTMmask11	540	540	1080	1080	64	128	2	22	0.2	100	60	60	DRDS	120	40	40	60	27	0	-17.5	-17.5	-7	FALSE
P_1	VSTMmask11	540	540	1080	1080	64	128	2	22	0.2	100	60	60	DRDS	120	40	40	60	28	0	-17.5	-10.5	-7	TRUE
P_1	VSTMmask11	540	540	1080	1080	64	128	2	22	0.2	100	60	60	DRDS	120	40	40	60	29	0	-28	-24.5	-10	FALSE
P_1	VSTMmask11	540	540	1080	1080	64	128	2	22	0.2	100	60	60	DRDS	120	40	40	60	30	0	-28	-28	-13	FALSE
P_1	VSTMmask11	540	540	1080	1080	64	128	2	22	0.2	100	60	60	DRDS	120	40	40	60	31	0	-28	-24.5	-13	FALSE
P_1	VSTMmask11	540	540	1080	1080	64	128	2	22	0.2	100	60	60	DRDS	120	40	40	60	32	0	-28	-38.5	-13	FALSE
P_1	VSTMmask11	540	540	1080	1080	64	128	2	22	0.2	100	60	60	DRDS	120	40	40	60	33	0	-17.5	-17.5	-7	TRUE
P_1	VSTMmask11	540	540	1080	1080	64	128	2	22	0.2	100	60	60	DRDS	120	40	40	60	34	0	-17.5	-17.5	-4	FALSE
P_1	VSTMmask11	540	540	1080	1080	64	128	2	22	0.2	100	60	60	DRDS	120	40	40	60	35	0	-28	-21	-13	TRUE
P_1	VSTMmask11	540	540	1080	1080	64	128	2	22	0.2	100	60	60	DRDS	120	40	40	60	36	0	-28	-35	-10	FALSE
P_1	VSTMmask11	540	540	1080	1080	64	128	2	22	0.2	100	60	60	DRDS	120	40	40	60	37	0	-28	-31.5	-13	FALSE
P_1	VSTMmask11	540	540	1080	1080	64	128	2	22	0.2	100	60	60	DRDS	120	40	40	60	38	0	-17.5	-28	-4	FALSE
P_1	VSTMmask11	540	540	1080	1080	64	128	2	22	0.2	100	60	60	DRDS	120	40	40	60	39	0	-28	-17.5	-13	TRUE
P_1	VSTMmask11	540	540	1080	1080	64	128	2	22	0.2	100	60	60	DRDS	120	40	40	60	40	0	-17.5	-7	-7	TRUE
P_1	VSTMmask11	540	540	1080	1080	64	128	2	22	0.2	100	60	60	DRDS	120	40	40	60	41	0	-28	-28	-10	FALSE
P_1	VSTMmask11	540	540	1080	1080	64	128	2	22	0.2	100	60	60	DRDS	120	40	40	60	42	0	-17.5	-10.5	-7	TRUE
P_1	VSTMmask11	540	540	1080	1080	64	128	2	22	0.2	100	60	60	DRDS	120	40	40	60	43	0	-28	-17.5	-10	TRUE
P_1	VSTMmask11	540	540	1080	1080	64	128	2	22	0.2	100	60	60	DRDS	120	40	40	60	44	0	-17.5	-7	-4	TRUE
P_1	VSTMmask11	540	540	1080	1080	64	128	2	22	0.2	100	60	60	DRDS	120	40	40	60	45	0	-17.5	-24.5	-7	TRUE
P_1	VSTMmask11	540	540	1080	1080	64	128	2	22	0.2	100	60	60	DRDS	120	40	40	60	46	0	-28	-35	-13	FALSE
P_1	VSTMmask11	540	540	1080	1080	64	128	2	22	0.2	100	60	60	DRDS	120	40	40	60	47	0	-17.5	-14	-4	TRUE
P_1	VSTMmask11	540	540	1080	1080	64	128	2	22	0.2	100	60	60	DRDS	120	40	40	60	48	0	-17.5	-14	-7	TRUE
P_1	VSTMmask11	540	540	1080	1080	64	128	2	22	0.2	100	60	60	DRDS	120	40	40	60	49	0	-17.5	-10.5	-4	TRUE
P_1	VSTMmask11	540	540	1080	1080	64	128	2	22	0.2	100	60	60	DRDS	120	40	40	60	50	0	-28	-38.5	-10	FALSE
P_1	VSTMmask11	540	540	1080	1080	64	128	2	22	0.2	100	60	60	DRDS	120	40	40	60	51	0	-17.5	-24.5	-4	FALSE
P_1	VSTMmask11	540	540	1080	1080	64	128	2	22	0.2	100	60	60	DRDS	120	40	40	60	52	0	-28	-21	-10	TRUE
P_1	VSTMmask11	540	540	1080	1080	64	128	2	22	0.2	100	60	60	DRDS	120	40	40	60	53	0	-17.5	-28	-7	FALSE
P_1	VSTMmask11	540	540	1080	1080	64	128	2	22	0.2	100	60	60	DRDS	120	40	40	60	54	0	-28	-31.5	-10	FALSE
P_1	VSTMmask11	540	540	1080	1080	64	128	2	22	0.2	100	60	60	DRDS	120	40	40	60	55	0	-17.5	-21	-4	FALSE
P_1	VSTMmask11	540	540	1080	1080	64	128	2	22	0.2	100	60	60	DRDS	120	40	40	60	56	0	-17.5	-21	-7	FALSE
P_1	VSTMmask11	540	540	1080	1080	64	128	2	22	0.2	100	60	60	DRDS	120	40	40	60	57	0	-17.5	-24.5	-7	TRUE
P_1	VSTMmask11	540	540	1080	1080	64	128	2	22	0.2	100	60	60	DRDS	120	40	40	60	58	0	-17.5	-24.5	-4	TRUE
P_1	VSTMmask11	540	540	1080	1080	64	128	2	22	0.2	100	60	60	DRDS	120	40	40	60	59	0	-28	-17.5	-13	TRUE
P_1	VSTMmask11	540	540	1080	1080	64	128	2	22	0.2	100	60	60	DRDS	120	40	40	60	60	0	-28	-38.5	-13	FALSE
P_1	VSTMmask11	540	540	1080	1080	64	128	2	22	0.2	100	60	60	DRDS	120	40	40	60	61	0	-17.5	-14	-4	TRUE
P_1	VSTMmask11	540	540	1080	1080	64	128	2	22	0.2	100	60	60	DRDS	120	40	40	60	62	0	-28	-21	-10	FALSE
P_1	VSTMmask11	540	540	1080	1080	64	128	2	22	0.2	100	60	60	DRDS	120	40	40	60	63	0	-17.5	-7	-4	TRUE
P_1	VSTMmask11	540	540	1080	1080	64	128	2	22	0.2	100	60	60	DRDS	120	40	40	60	64	0	-28	-24.5	-13	FALSE
P_1	VSTMmask11	540	540	1080	1080	64	128	2	22	0.2	100	60	60	DRDS	120	40	40	60	65	0	-28	-17.5	-10	FALSE
P_1	VSTMmask11	540	540	1080	1080	64	128	2	22	0.2	100	60	60	DRDS	120	40	40	60	66	0	-17.5	-14	-7	TRUE
P_1	VSTMmask11	540	540	1080	1080	64	128	2	22	0.2	100	60	60	DRDS	120	40	40	60	67	0	-17.5	-17.5	-7	TRUE
P_1	VSTMmask11	540	540	1080	1080	64	128	2	22	0.2	100	60	60	DRDS	120	40	40	60	68	0	-17.5	-10.5	-4	TRUE
P_1	VSTMmask11	540	540	1080	1080	64	128	2	22	0.2	100	60	60	DRDS	120	40	40	60	69	0	-17.5	-17.5	-4	FALSE
P_1	VSTMmask11	540	540	1080	1080	64	128	2	22	0.2	100	60	60	DRDS	120	40	40	60	70	0	-28	-35	-13	FALSE
P_1	VSTMmask11	540	540	1080	1080	64	128	2	22	0.2	100	60	60	DRDS	120	40	40	60	71	0	-17.5	-28	-4	FALSE
P_1	VSTMmask11	540	540	1080	1080	64	128	2	22	0.2	100	60	60	DRDS	120	40	40	60	72	0	-28	-38.5	-10	FALSE
P_1	VSTMmask11	540	540	1080	1080	64	128	2	22	0.2	100	60	60	DRDS	120	40	40	60	73	0	-28	-35	-10	FALSE
P_1	VSTMmask11	540	540	1080	1080	64	128	2	22	0.2	100	60	60	DRDS	120	40	40	60	74	0	-28	-31.5	-13	FALSE
P_1	VSTMmask11	540	540	1080	1080	64	128	2	22	0.2	100	60	60	DRDS	120	40	40	60	75	0	-17.5	-21	-4	FALSE
P_1	VSTMmask11	540	540	1080	1080	64	128	2	22	0.2	100	60	60	DRDS	120	40	40	60	76	0	-28	-21	-13	TRUE
P_1	VSTMmask11	540	540	1080	1080	64	128	2	22	0.2	100	60	60	DRDS	120	40	40	60	77	0	-17.5	-21	-7	TRUE
P_1	VSTMmask11	540	540	1080	1080	64	128	2	22	0.2	100	60	60	DRDS	120	40	40	60	78	0	-28	-28	-13	TRUE
P_1	VSTMmask11	540	540	1080	1080	64	128	2	22	0.2	100	60	60	DRDS	120	40	40	60	79	0	-17.5	-7	-7	TRUE
P_1	VSTMmask11	540	540	1080	1080	64	128	2	22	0.2	100	60	60	DRDS	120	40	40	60	80	0	-17.5	-10.5	-7	TRUE
P_1	VSTMmask11	540	540	1080	1080	64	128	2	22	0.2	100	60	60	DRDS	120	40	40	60	81	0	-28	-28	-10	TRUE
P_1	VSTMmask11	540	540	1080	1080	64	128	2	22	0.2	100	60	60	DRDS	120	40	40	60	82	0	-28	-31.5	-10	TRUE
P_1	VSTMmask11	540	540	1080	1080	64	128	2	22	0.2	100	60	60	DRDS	120	40	40	60	83	0	-28	-24.5	-10	TRUE
P_1	VSTMmask11	540	540	1080	1080	64	128	2	22	0.2	100	60	60	DRDS	120	40	40	60	84	0	-17.5	-28	-7	TRUE
P_1	VSTMmask11	540	540	1080	1080	64	128	2	22	0.2	100	60	60	DRDS	120	40	40	60	85	0	-28	-35	-13	FALSE
P_1	VSTMmask11	540	540	1080	1080	64	128	2	22	0.2	100	60	60	DRDS	120	40	40	60	86	0	-17.5	-28	-7	FALSE
P_1	VSTMmask11	540	540	1080	1080	64	128	2	22	0.2	100	60	60	DRDS	120	40	40	60	87	0	-28	-31.5	-10	FALSE
P_1	VSTMmask11	540	540	1080	1080	64	128	2	22	0.2	100	60	60	DRDS	120	40	40	60	88	0	-17.5	-10.5	-7	TRUE
P_1	VSTMmask11	540	540	1080	1080	64	128	2	22	0.2	100	60	60	DRDS	120	40	40	60	89	0	-28	-31.5	-13	FALSE
P_1	VSTMmask11	540	540	1080	1080	64	128	2	22	0.2	100	60	60	DRDS	120	40	40	60	90	0	-28	-28	-10	FALSE
P_1	VSTMmask11	540	540	1080	1080	64	128	2	22	0.2	100	60	60	DRDS	120	40	40	60	91	0	-28	-38.5	-10	FALSE
P_1	VSTMmask11	540	540	1080	1080	64	128	2	22	0.2	100	60	60	DRDS	120	40	40	60	92	0	-28	-35	-10	FALSE
P_1	VSTMmask11	540	540	1080	1080	64	128	2	22	0.2	100	60	60	DRDS	120	40	40	60	93	0	-28	-21	-10	FALSE
P_1	VSTMmask11	540	540	1080	1080	64	128	2	22	0.2	100	60	60	DRDS	120	40	40	60	94	0	-28	-17.5	-13	FALSE
P_1	VSTMmask11	540	540	1080	1080	64	128	2	22	0.2	100	60	60	DRDS	120	40	40	60	95	0	-28	-28	-13	FALSE
P_1	VSTMmask11	540	540	1080	1080	64	128	2	22	0.2	100	60	60	DRDS	120	40	40	60	96	0	-17.5	-21	-4	TRUE
P_1	VSTMmask11	540	540	1080	1080	64	128	2	22	0.2	100	60	60	DRDS	120	40	40	60	97	0	-17.5	-24.5	-4	TRUE
P_1	VSTMmask11	540	540	1080	1080	64	128	2	22	0.2	100	60	60	DRDS	120	40	40	60	98	0	-17.5	-17.5	-7	FALSE
P_1	VSTMmask11	540	540	1080	1080	64	128	2	22	0.2	100	60	60	DRDS	120	40	40	60	99	0	-17.5	-14	-7	TRUE
P_1	VSTMmask11	540	540	1080	1080	64	128	2	22	0.2	100	60	60	DRDS	120	40	40	60	100	0	-28	-17.5	-10	TRUE
P_1	VSTMmask11	540	540	1080	1080	64	128	2	22	0.2	100	60	60	DRDS	120	40	40	60	101	0	-17.5	-24.5	-7	FALSE
P_1	VSTMmask11	540	540	1080	1080	64	128	2	22	0.2	100	60	60	DRDS	120	40	40	60	102	0	-28	-24.5	-10	FALSE
P_1	VSTMmask11	540	540	1080	1080	64	128	2	22	0.2	100	60	60	DRDS	120	40	40	60	103	0	-17.5	-17.5	-4	FALSE
P_1	VSTMmask11	540	540	1080	1080	64	128	2	22	0.2	100	60	60	DRDS	120	40	40	60	104	0	-17.5	-7	-7	TRUE
P_1	VSTMmask11	540	540	1080	1080	64	128	2	22	0.2	100	60	60	DRDS	120	40	40	60	105	0	-17.5	-7	-4	TRUE
P_1	VSTMmask11	540	540	1080	1080	64	128	2	22	0.2	100	60	60	DRDS	120	40	40	60	106	0	-28	-24.5	-13	TRUE
P_1	VSTMmask11	540	540	1080	1080	64	128	2	22	0.2	100	60	60	DRDS	120	40	40	60	107	0	-17.5	-21	-7	FALSE
P_1	VSTMmask11	540	540	1080	1080	64	128	2	22	0.2	100	60	60	DRDS	120	40	40	60	108	0	-17.5	-28	-4	FALSE
P_1	VSTMmask11	540	540	1080	1080	64	128	2	22	0.2	100	60	60	DRDS	120	40	40	60	109	0	-17.5	-14	-4	TRUE
P_1	VSTMmask11	540	540	1080	1080	64	128	2	22	0.2	100	60	60	DRDS	120	40	40	60	110	0	-28	-38.5	-13	FALSE
P_1	VSTMmask11	540	540	1080	1080	64	128	2	22	0.2	100	60	60	DRDS	120	40	40	60	111	0	-28	-21	-13	TRUE
P_1	VSTMmask11	540	540	1080	1080	64	128	2	22	0.2	100	60	60	DRDS	120	40	40	60	112	0	-17.5	-10.5	-4	TRUE
P_1	VSTMmask11	540	540	1080	1080	64	128	2	22	0.2	100	60	60	DRDS	120	40	40	60	113	0	-28	-17.5	-10	TRUE
P_1	VSTMmask11	540	540	1080	1080	64	128	2	22	0.2	100	60	60	DRDS	120	40	40	60	114	0	-28	-28	-10	TRUE
P_1	VSTMmask11	540	540	1080	1080	64	128	2	22	0.2	100	60	60	DRDS	120	40	40	60	115	0	-28	-35	-10	TRUE
P_1	VSTMmask11	540	540	1080	1080	64	128	2	22	0.2	100	60	60	DRDS	120	40	40	60	116	0	-17.5	-17.5	-7	FALSE
P_1	VSTMmask11	540	540	1080	1080	64	128	2	22	0.2	100	60	60	DRDS	120	40	40	60	117	0	-17.5	-10.5	-7	TRUE
P_1	VSTMmask11	540	540	1080	1080	64	128	2	22	0.2	100	60	60	DRDS	120	40	40	60	118	0	-17.5	-28	-4	FALSE
P_1	VSTMmask11	540	540	1080	1080	64	128	2	22	0.2	100	60	60	DRDS	120	40	40	60	119	0	-17.5	-28	-7	FALSE
P_1	VSTMmask11	540	540	1080	1080	64	128	2	22	0.2	100	60	60	DRDS	120	40	40	60	120	0	-17.5	-24.5	-4	FALSE
P_1	VSTMmask11	540	540	1080	1080	64	128	2	22	0.2	100	60	60	DRDS	120	40	40	60	121	0	-28	-38.5	-10	FALSE
P_1	VSTMmask11	540	540	1080	1080	64	128	2	22	0.2	100	60	60	DRDS	120	40	40	60	122	0	-17.5	-7	-4	TRUE
P_1	VSTMmask11	540	540	1080	1080	64	128	2	22	0.2	100	60	60	DRDS	120	40	40	60	123	0	-17.5	-21	-7	FALSE
P_1	VSTMmask11	540	540	1080	1080	64	128	2	22	0.2	100	60	60	DRDS	120	40	40	60	124	0	-28	-28	-13	FALSE
P_1	VSTMmask11	540	540	1080	1080	64	128	2	22	0.2	100	60	60	DRDS	120	40	40	60	125	0	-17.5	-17.5	-4	FALSE
P_1	VSTMmask11	540	540	1080	1080	64	128	2	22	0.2	100	60	60	DRDS	120	40	40	60	126	0	-28	-17.5	-13	TRUE
P_1	VSTMmask11	540	540	1080	1080	64	128	2	22	0.2	100	60	60	DRDS	120	40	40	60	127	0	-17.5	-7	-7	TRUE
P_1	VSTMmask11	540	540	1080	1080	64	128	2	22	0.2	100	60	60	DRDS	120	40	40	60	128	0	-28	-35	-13	FALSE
P_1	VSTMmask11	540	540	1080	1080	64	128	2	22	0.2	100	60	60	DRDS	120	40	40	60	129	0	-28	-21	-10	TRUE
P_1	VSTMmask11	540	540	1080	1080	64	128	2	22	0.2	100	60	60	DRDS	120	40	40	60	130	0	-28	-31.5	-13	TRUE
P_1	VSTMmask11	540	540	1080	1080	64	128	2	22	0.2	100	60	60	DRDS	120	40	40	60	131	0	-17.5	-14	-7	FALSE
P_1	VSTMmask11	540	540	1080	1080	64	128	2	22	0.2	100	60	60	DRDS	120	40	40	60	132	0	-17.5	-24.5	-7	FALSE
P_1	VSTMmask11	540	540	1080	1080	64	128	2	22	0.2	100	60	60	DRDS	120	40	40	60	133	0	-28	-31.5	-10	FALSE
P_1	VSTMmask11	540	540	1080	1080	64	128	2	22	0.2	100	60	60	DRDS	120	40	40	60	134	0	-17.5	-10.5	-4	TRUE
P_1	VSTMmask11	540	540	1080	1080	64	128	2	22	0.2	100	60	60	DRDS	120	40	40	60	135	0	-28	-24.5	-13	FALSE
P_1	VSTMmask11	540	540	1080	1080	64	128	2	22	0.2	100	60	60	DRDS	120	40	40	60	136	0	-28	-24.5	-10	FALSE
P_1	VSTMmask11	540	540	1080	1080	64	128	2	22	0.2	100	60	60	DRDS	120	40	40	60	137	0	-28	-21	-13	FALSE
P_1	VSTMmask11	540	540	1080	1080	64	128	2	22	0.2	100	60	60	DRDS	120	40	40	60	138	0	-28	-38.5	-13	FALSE
P_1	VSTMmask11	540	540	1080	1080	64	128	2	22	0.2	100	60	60	DRDS	120	40	40	60	139	0	-17.5	-21	-4	FALSE
P_1	VSTMmask11	540	540	1080	1080	64	128	2	22	0.2	100	60	60	DRDS	120	40	40	60	140	0	-17.5	-14	-4	TRUE
P_1	VSTMmask1	540	540	1080	1080	64	128	2	22	0.8	100	60	60	DRDS	120	40	40	60	1	0	17.5	7	7	FALSE
P_1	VSTMmask1	540	540	1080	1080	64	128	2	22	0.8	100	60	60	DRDS	120	40	40	60	2	0	28	35	10	TRUE
P_1	VSTMmask1	540	540	1080	1080	64	128	2	22	0.8	100	60	60	DRDS	120	40	40	60	3	0	17.5	21	4	TRUE
P_1	VSTMmask1	540	540	1080	1080	64	128	2	22	0.8	100	60	60	DRDS	120	40	40	60	4	0	17.5	10.5	4	FALSE
P_1	VSTMmask1	540	540	1080	1080	64	128	2	22	0.8	100	60	60	DRDS	120	40	40	60	5	0	17.5	17.5	4	FALSE
P_1	VSTMmask1	540	540	1080	1080	64	128	2	22	0.8	100	60	60	DRDS	120	40	40	60	6	0	17.5	14	7	FALSE
P_1	VSTMmask1	540	540	1080	1080	64	128	2	22	0.8	100	60	60	DRDS	120	40	40	60	7	0	17.5	24.5	4	TRUE
P_1	VSTMmask1	540	540	1080	1080	64	128	2	22	0.8	100	60	60	DRDS	120	40	40	60	8	0	28	17.5	13	FALSE
P_1	VSTMmask1	540	540	1080	1080	64	128	2	22	0.8	100	60	60	DRDS	120	40	40	60	9	0	28	38.5	13	TRUE
P_1	VSTMmask1	540	540	1080	1080	64	128	2	22	0.8	100	60	60	DRDS	120	40	40	60	10	0	17.5	28	4	TRUE
P_1	VSTMmask1	540	540	1080	1080	64	128	2	22	0.8	100	60	60	DRDS	120	40	40	60	11	0	17.5	21	7	TRUE
P_1	VSTMmask1	540	540	1080	1080	64	128	2	22	0.8	100	60	60	DRDS	120	40	40	60	12	0	28	31.5	10	TRUE
P_1	VSTMmask1	540	540	1080	1080	64	128	2	22	0.8	100	60	60	DRDS	120	40	40	60	13	0	17.5	10.5	7	FALSE
P_1	VSTMmask1	540	540	1080	1080	64	128	2	22	0.8	100	60	60	DRDS	120	40	40	60	14	0	17.5	14	4	FALSE
P_1	VSTMmask1	540	540	1080	1080	64	128	2	22	0.8	100	60	60	DRDS	120	40	40	60	15	0	28	24.5	10	TRUE
P_1	VSTMmask1	540	540	1080	1080	64	128	2	22	0.8	100	60	60	DRDS	120	40	40	60	16	0	28	24.5	13	TRUE
P_1	VSTMmask1	540	540	1080	1080	64	128	2	22	0.8	100	60	60	DRDS	120	40	40	60	17	0	28	28	10	TRUE
P_1	VSTMmask1	540	540	1080	1080	64	128	2	22	0.8	100	60	60	DRDS	120	40	40	60	18	0	28	28	13	TRUE
P_1	VSTMmask1	540	540	1080	1080	64	128	2	22	0.8	100	60	60	DRDS	120	40	40	60	19	0	28	38.5	10	TRUE
P_1	VSTMmask1	540	540	1080	1080	64	128	2	22	0.8	100	60	60	DRDS	120	40	40	60	20	0	17.5	24.5	7	TRUE
P_1	VSTMmask1	540	540	1080	1080	64	128	2	22	0.8	100	60	60	DRDS	120	40	40	60	21	0	28	21	10	FALSE
P_1	VSTMmask1	540	540	1080	1080	64	128	2	22	0.8	100	60	60	DRDS	120	40	40	60	22	0	17.5	7	4	FALSE
P_1	VSTMmask1	540	540	1080	1080	64	128	2	22	0.8	100	60	60	DRDS	120	40	40	60	23	0	28	17.5	10	FALSE
P_1	VSTMmask1	540	540	1080	1080	64	128	2	22	0.8	100	60	60	DRDS	120	40	40	60	24	0	28	35	13	TRUE
P_1	VSTMmask1	540	540	1080	1080	64	128	2	22	0.8	100	60	60	DRDS	120	40	40	60	25	0	17.5	28	7	TRUE
P_1	VSTMmask1	540	540	1080	1080	64	128	2	22	0.8	100	60	60	DRDS	120	40	40	60	26	0	17.5	17.5	7	TRUE
P_1	VSTMmask1	540	540	1080	1080	64	128	2	22	0.8	100	60	60	DRDS	120	40	40	60	27	0	28	21	13	FALSE
P_1	VSTMmask1	540	540	1080	1080	64	128	2	22	0.8	100	60	60	DRDS	120	40	40	60	28	0	28	31.5	13	TRUE
P_1	VSTMmask1	540	540	1080	1080	64	128	2	22	0.8	100	60	60	DRDS	120	40	40	60	29	0	28	24.5	10	TRUE
P_1	VSTMmask1	540	540	1080	1080	64	128	2	22	0.8	100	60	60	DRDS	120	40	40	60	30	0	17.5	17.5	4	FALSE
P_1	VSTMmask1	540	540	1080	1080	64	128	2	22	0.8	100	60	60	DRDS	120	40	40	60	31	0	17.5	24.5	7	TRUE
P_1	VSTMmask1	540	540	1080	1080	64	128	2	22	0.8	100	60	60	DRDS	120	40	40	60	32	0	17.5	10.5	7	FALSE
P_1	VSTMmask1	540	540	1080	1080	64	128	2	22	0.8	100	60	60	DRDS	120	40	40	60	33	0	28	17.5	13	FALSE
P_1	VSTMmask1	540	540	1080	1080	64	128	2	22	0.8	100	60	60	DRDS	120	40	40	60	34	0	28	31.5	13	FALSE
P_1	VSTMmask1	540	540	1080	1080	64	128	2	22	0.8	100	60	60	DRDS	120	40	40	60	35	0	28	35	13	TRUE
P_1	VSTMmask1	540	540	1080	1080	64	128	2	22	0.8	100	60	60	DRDS	120	40	40	60	36	0	28	35	10	TRUE
P_1	VSTMmask1	540	540	1080	1080	64	128	2	22	0.8	100	60	60	DRDS	120	40	40	60	37	0	28	31.5	10	FALSE
P_1	VSTMmask1	540	540	1080	1080	64	128	2	22	0.8	100	60	60	DRDS	120	40	40	60	38	0	17.5	14	7	FALSE
P_1	VSTMmask1	540	540	1080	1080	64	128	2	22	0.8	100	60	60	DRDS	120	40	40	60	39	0	17.5	24.5	4	TRUE
P_1	VSTMmask1	540	540	1080	1080	64	128	2	22	0.8	100	60	60	DRDS	120	40	40	60	40	0	17.5	17.5	7	FALSE
P_1	VSTMmask1	540	540	1080	1080	64	128	2	22	0.8	100	60	60	DRDS	120	40	40	60	41	0	17.5	21	4	TRUE
P_1	VSTMmask1	540	540	1080	1080	64	128	2	22	0.8	100	60	60	DRDS	120	40	40	60	42	0	28	28	10	TRUE
P_1	VSTMmask1	540	540	1080	1080	64	128	2	22	0.8	100	60	60	DRDS	120	40	40	60	43	0	28	24.5	13	FALSE
P_1	VSTMmask1	540	540	1080	1080	64	128	2	22	0.8	100	60	60	DRDS	120	40	40	60	44	0	28	38.5	10	TRUE
P_1	VSTMmask1	540	540	1080	1080	64	128	2	22	0.8	100	60	60	DRDS	120	40	40	60	45	0	17.5	28	4	FALSE
P_1	VSTMmask1	540	540	1080	1080	64	128	2	22	0.8	100	60	60	DRDS	120	40	40	60	46	0	28	21	13	FALSE
P_1	VSTMmask1	540	540	1080	1080	64	128	2	22	0.8	100	60	60	DRDS	120	40	40	60	47	0	28	21	10	FALSE
P_1	VSTMmask1	540	540	1080	1080	64	128	2	22	0.8	100	60	60	DRDS	120	40	40	60	48	0	17.5	10.5	4	FALSE
P_1	VSTMmask1	540	540	1080	1080	64	128	2	22	0.8	100	60	60	DRDS	120	40	40	60	49	0	28	28	13	TRUE
P_1	VSTMmask1	540	540	1080	1080	64	128	2	22	0.8	100	60	60	DRDS	120	40	40	60	50	0	17.5	14	4	FALSE
P_1	VSTMmask1	540	540	1080	1080	64	128	2	22	0.8	100	60	60	DRDS	120	40	40	60	51	0	17.5	21	7	TRUE
P_1	VSTMmask1	540	540	1080	1080	64	128	2	22	0.8	100	60	60	DRDS	120	40	40	60	52	0	17.5	7	7	FALSE
P_1	VSTMmask1	540	540	1080	1080	64	128	2	22	0.8	100	60	60	DRDS	120	40	40	60	53	0	17.5	28	7	TRUE
P_1	VSTMmask1	540	540	1080	1080	64	128	2	22	0.8	100	60	60	DRDS	120	40	40	60	54	0	17.5	7	4	FALSE
P_1	VSTMmask1	540	540	1080	1080	64	128	2	22	0.8	100	60	60	DRDS	120	40	40	60	55	0	28	17.5	10	FALSE
P_1	VSTMmask1	540	540	1080	1080	64	128	2	22	0.8	100	60	60	DRDS	120	40	40	60	56	0	28	38.5	13	FALSE
P_1	VSTMmask1	540	540	1080	1080	64	128	2	22	0.8	100	60	60	DRDS	120	40	40	60	57	0	28	24.5	13	FALSE
P_1	VSTMmask1	540	540	1080	1080	64	128	2	22	0.8	100	60	60	DRDS	120	40	40	60	58	0	28	28	13	FALSE
P_1	VSTMmask1	540	540	1080	1080	64	128	2	22	0.8	100	60	60	DRDS	120	40	40	60	59	0	28	38.5	10	TRUE
P_1	VSTMmask1	540	540	1080	1080	64	128	2	22	0.8	100	60	60	DRDS	120	40	40	60	60	0	28	17.5	13	FALSE
P_1	VSTMmask1	540	540	1080	1080	64	128	2	22	0.8	100	60	60	DRDS	120	40	40	60	61	0	28	24.5	10	FALSE
P_1	VSTMmask1	540	540	1080	1080	64	128	2	22	0.8	100	60	60	DRDS	120	40	40	60	62	0	17.5	24.5	4	FALSE
P_1	VSTMmask1	540	540	1080	1080	64	128	2	22	0.8	100	60	60	DRDS	120	40	40	60	63	0	17.5	14	4	FALSE
P_1	VSTMmask1	540	540	1080	1080	64	128	2	22	0.8	100	60	60	DRDS	120	40	40	60	64	0	28	17.5	10	FALSE
P_1	VSTMmask1	540	540	1080	1080	64	128	2	22	0.8	100	60	60	DRDS	120	40	40	60	65	0	17.5	17.5	4	TRUE
P_1	VSTMmask1	540	540	1080	1080	64	128	2	22	0.8	100	60	60	DRDS	120	40	40	60	66	0	17.5	24.5	7	TRUE
P_1	VSTMmask1	540	540	1080	1080	64	128	2	22	0.8	100	60	60	DRDS	120	40	40	60	67	0	28	31.5	10	TRUE
P_1	VSTMmask1	540	540	1080	1080	64	128	2	22	0.8	100	60	60	DRDS	120	40	40	60	68	0	28	31.5	13	TRUE
P_1	VSTMmask1	540	540	1080	1080	64	128	2	22	0.8	100	60	60	DRDS	120	40	40	60	69	0	28	21	13	FALSE
P_1	VSTMmask1	540	540	1080	1080	64	128	2	22	0.8	100	60	60	DRDS	120	40	40	60	70	0	17.5	7	7	FALSE
P_1	VSTMmask1	540	540	1080	1080	64	128	2	22	0.8	100	60	60	DRDS	120	40	40	60	71	0	17.5	17.5	7	TRUE
P_1	VSTMmask1	540	540	1080	1080	64	128	2	22	0.8	100	60	60	DRDS	120	40	40	60	72	0	17.5	7	4	FALSE
P_1	VSTMmask1	540	540	1080	1080	64	128	2	22	0.8	100	60	60	DRDS	120	40	40	60	73	0	28	28	10	TRUE
P_1	VSTMmask1	540	540	1080	1080	64	128	2	22	0.8	100	60	60	DRDS	120	40	40	60	74	0	17.5	28	7	TRUE
P_1	VSTMmask1	540	540	1080	1080	64	128	2	22	0.8	100	60	60	DRDS	120	40	40	60	75	0	28	35	10	TRUE
P_1	VSTMmask1	540	540	1080	1080	64	128	2	22	0.8	100	60	60	DRDS	120	40	40	60	76	0	17.5	28	4	TRUE
P_1	VSTMmask1	540	540	1080	1080	64	128	2	22	0.8	100	60	60	DRDS	120	40	40	60	77	0	17.5	21	7	TRUE
P_1	VSTMmask1	540	540	1080	1080	64	128	2	22	0.8	100	60	60	DRDS	120	40	40	60	78	0	17.5	10.5	7	FALSE
P_1	VSTMmask1	540	540	1080	1080	64	128	2	22	0.8	100	60	60	DRDS	120	40	40	60	79	0	17.5	14	7	FALSE
P_1	VSTMmask1	540	540	1080	1080	64	128	2	22	0.8	100	60	60	DRDS	120	40	40	60	80	0	28	21	10	FALSE
P_1	VSTMmask1	540	540	1080	1080	64	128	2	22	0.8	100	60	60	DRDS	120	40	40	60	81	0	17.5	10.5	4	FALSE
P_1	VSTMmask1	540	540	1080	1080	64	128	2	22	0.8	100	60	60	DRDS	120	40	40	60	82	0	17.5	21	4	FALSE
P_1	VSTMmask1	540	540	1080	1080	64	128	2	22	0.8	100	60	60	DRDS	120	40	40	60	83	0	28	35	13	TRUE
P_1	VSTMmask1	540	540	1080	1080	64	128	2	22	0.8	100	60	60	DRDS	120	40	40	60	84	0	28	38.5	13	TRUE
P_1	VSTMmask1	540	540	1080	1080	64	128	2	22	0.8	100	60	60	DRDS	120	40	40	60	85	0	17.5	10.5	7	FALSE
P_1	VSTMmask1	540	540	1080	1080	64	128	2	22	0.8	100	60	60	DRDS	120	40	40	60	86	0	17.5	7	4	FALSE
P_1	VSTMmask1	540	540	1080	1080	64	128	2	22	0.8	100	60	60	DRDS	120	40	40	60	87	0	17.5	17.5	7	TRUE
P_1	VSTMmask1	540	540	1080	1080	64	128	2	22	0.8	100	60	60	DRDS	120	40	40	60	88	0	17.5	21	7	FALSE
P_1	VSTMmask1	540	540	1080	1080	64	128	2	22	0.8	100	60	60	DRDS	120	40	40	60	89	0	17.5	10.5	4	FALSE
P_1	VSTMmask1	540	540	1080	1080	64	128	2	22	0.8	100	60	60	DRDS	120	40	40	60	90	0	28	31.5	10	FALSE
P_1	VSTMmask1	540	540	1080	1080	64	128	2	22	0.8	100	60	60	DRDS	120	40	40	60	91	0	28	21	10	TRUE
P_1	VSTMmask1	540	540	1080	1080	64	128	2	22	0.8	100	60	60	DRDS	120	40	40	60	92	0	28	35	13	TRUE
P_1	VSTMmask1	540	540	1080	1080	64	128	2	22	0.8	100	60	60	DRDS	120	40	40	60	93	0	28	21	13	TRUE
P_1	VSTMmask1	540	540	1080	1080	64	128	2	22	0.8	100	60	60	DRDS	120	40	40	60	94	0	17.5	7	7	FALSE
P_1	VSTMmask1	540	540	1080	1080	64	128	2	22	0.8	100	60	60	DRDS	120	40	40	60	95	0	17.5	24.5	4	FALSE
P_1	VSTMmask1	540	540	1080	1080	64	128	2	22	0.8	100	60	60	DRDS	120	40	40	60	96	0	28	31.5	13	TRUE
P_1	VSTMmask1	540	540	1080	1080	64	128	2	22	0.8	100	60	60	DRDS	120	40	40	60	97	0	28	24.5	10	FALSE
P_1	VSTMmask1	540	540	1080	1080	64	128	2	22	0.8	100	60	60	DRDS	120	40	40	60	98	0	28	28	13	TRUE
P_1	VSTMmask1	540	540	1080	1080	64	128	2	22	0.8	100	60	60	DRDS	120	40	40	60	99	0	28	24.5	13	TRUE
P_1	VSTMmask1	540	540	1080	1080	64	128	2	22	0.8	100	60	60	DRDS	120	40	40	60	100	0	28	28	10	TRUE
P_1	VSTMmask1	540	540	1080	1080	64	128	2	22	0.8	100	60	60	DRDS	120	40	40	60	101	0	28	38.5	13	TRUE
P_1	VSTMmask1	540	540	1080	1080	64	128	2	22	0.8	100	60	60	DRDS	120	40	40	60	102	0	28	17.5	10	FALSE
P_1	VSTMmask1	540	540	1080	1080	64	128	2	22	0.8	100	60	60	DRDS	120	40	40	60	103	0	28	35	10	TRUE
P_1	VSTMmask1	540	540	1080	1080	64	128	2	22	0.8	100	60	60	DRDS	120	40	40	60	104	0	17.5	14	7	FALSE
P_1	VSTMmask1	540	540	1080	1080	64	128	2	22	0.8	100	60	60	DRDS	120	40	40	60	105	0	28	17.5	13	FALSE
P_1	VSTMmask1	540	540	1080	1080	64	128	2	22	0.8	100	60	60	DRDS	120	40	40	60	106	0	28	38.5	10	TRUE
P_1	VSTMmask1	540	540	1080	1080	64	128	2	22	0.8	100	60	60	DRDS	120	40	40	60	107	0	17.5	17.5	4	FALSE
P_1	VSTMmask1	540	540	1080	1080	64	128	2	22	0.8	100	60	60	DRDS	120	40	40	60	108	0	17.5	14	4	FALSE
P_1	VSTMmask1	540	540	1080	1080	64	128	2	22	0.8	100	60	60	DRDS	120	40	40	60	109	0	17.5	21	4	FALSE
P_1	VSTMmask1	540	540	1080	1080	64	128	2	22	0.8	100	60	60	DRDS	120	40	40	60	110	0	17.5	28	4	TRUE
P_1	VSTMmask1	540	540	1080	1080	64	128	2	22	0.8	100	60	60	DRDS	120	40	40	60	111	0	17.5	24.5	7	FALSE
P_1	VSTMmask1	540	540	1080	1080	64	128	2	22	0.8	100	60	60	DRDS	120	40	40	60	112	0	17.5	28	7	TRUE
P_1	VSTMmask1	540	540	1080	1080	64	128	2	22	0.8	100	60	60	DRDS	120	40	40	60	113	0	28	31.5	13	TRUE
P_1	VSTMmask1	540	540	1080	1080	64	128	2	22	0.8	100	60	60	DRDS	120	40	40	60	114	0	28	28	13	TRUE
P_1	VSTMmask1	540	540	1080	1080	64	128	2	22	0.8	100	60	60	DRDS	120	40	40	60	115	0	28	17.5	13	FALSE
P_1	VSTMmask1	540	540	1080	1080	64	128	2	22	0.8	100	60	60	DRDS	120	40	40	60	116	0	17.5	14	7	FALSE
P_1	VSTMmask1	540	540	1080	1080	64	128	2	22	0.8	100	60	60	DRDS	120	40	40	60	117	0	28	28	10	TRUE
P_1	VSTMmask1	540	540	1080	1080	64	128	2	22	0.8	100	60	60	DRDS	120	40	40	60	118	0	17.5	28	4	FALSE
P_1	VSTMmask1	540	540	1080	1080	64	128	2	22	0.8	100	60	60	DRDS	120	40	40	60	119	0	28	38.5	13	TRUE
P_1	VSTMmask1	540	540	1080	1080	64	128	2	22	0.8	100	60	60	DRDS	120	40	40	60	120	0	17.5	24.5	7	FALSE
P_1	VSTMmask1	540	540	1080	1080	64	128	2	22	0.8	100	60	60	DRDS	120	40	40	60	121	0	28	35	10	FALSE
P_1	VSTMmask1	540	540	1080	1080	64	128	2	22	0.8	100	60	60	DRDS	120	40	40	60	122	0	28	35	13	FALSE
P_1	VSTMmask1	540	540	1080	1080	64	128	2	22	0.8	100	60	60	DRDS	120	40	40	60	123	0	17.5	10.5	4	FALSE
P_1	VSTMmask1	540	540	1080	1080	64	128	2	22	0.8	100	60	60	DRDS	120	40	40	60	124	0	28	17.5	10	FALSE
P_1	VSTMmask1	540	540	1080	1080	64	128	2	22	0.8	100	60	60	DRDS	120	40	40	60	125	0	17.5	7	7	FALSE
P_1	VSTMmask1	540	540	1080	1080	64	128	2	22	0.8	100	60	60	DRDS	120	40	40	60	126	0	17.5	10.5	7	TRUE
P_1	VSTMmask1	540	540	1080	1080	64	128	2	22	0.8	100	60	60	DRDS	120	40	40	60	127	0	17.5	17.5	7	FALSE
P_1	VSTMmask1	540	540	1080	1080	64	128	2	22	0.8	100	60	60	DRDS	120	40	40	60	128	0	17.5	28	7	TRUE
P_1	VSTMmask1	540	540	1080	1080	64	128	2	22	0.8	100	60	60	DRDS	120	40	40	60	129	0	28	21	10	FALSE
P_1	VSTMmask1	540	540	1080	1080	64	128	2	22	0.8	100	60	60	DRDS	120	40	40	60	130	0	17.5	24.5	4	TRUE
P_1	VSTMmask1	540	540	1080	1080	64	128	2	22	0.8	100	60	60	DRDS	120	40	40	60	131	0	28	38.5	10	TRUE
P_1	VSTMmask1	540	540	1080	1080	64	128	2	22	0.8	100	60	60	DRDS	120	40	40	60	132	0	28	31.5	10	FALSE
P_1	VSTMmask1	540	540	1080	1080	64	128	2	22	0.8	100	60	60	DRDS	120	40	40	60	133	0	17.5	17.5	4	FALSE
P_1	VSTMmask1	540	540	1080	1080	64	128	2	22	0.8	100	60	60	DRDS	120	40	40	60	134	0	17.5	14	4	FALSE
P_1	VSTMmask1	540	540	1080	1080	64	128	2	22	0.8	100	60	60	DRDS	120	40	40	60	135	0	17.5	21	4	FALSE
P_1	VSTMmask1	540	540	1080	1080	64	128	2	22	0.8	100	60	60	DRDS	120	40	40	60	136	0	28	21	13	FALSE
P_1	VSTMmask1	540	540	1080	1080	64	128	2	22	0.8	100	60	60	DRDS	120	40	40	60	137	0	17.5	21	7	FALSE
P_1	VSTMmask1	540	540	1080	1080	64	128	2	22	0.8	100	60	60	DRDS	120	40	40	60	138	0	28	24.5	13	TRUE
P_1	VSTMmask1	540	540	1080	1080	64	128	2	22	0.8	100	60	60	DRDS	120	40	40	60	139	0	17.5	7	4	FALSE
P_1	VSTMmask1	540	540	1080	1080	64	128	2	22	0.8	100	60	60	DRDS	120	40	40	60	140	0	28	24.5	10	FALSE
P_1	VSTM12	540	540	1080	1080	64	128	2	22	0.2	100	60	60	DRDS	120	40	40	60	1	0	-17.5	-28	-7	FALSE
P_1	VSTM12	540	540	1080	1080	64	128	2	22	0.2	100	60	60	DRDS	120	40	40	60	2	0	-28	-17.5	-13	FALSE
P_1	VSTM12	540	540	1080	1080	64	128	2	22	0.2	100	60	60	DRDS	120	40	40	60	3	0	-28	-21	-10	TRUE
P_1	VSTM12	540	540	1080	1080	64	128	2	22	0.2	100	60	60	DRDS	120	40	40	60	4	0	-17.5	-14	-4	TRUE
P_1	VSTM12	540	540	1080	1080	64	128	2	22	0.2	100	60	60	DRDS	120	40	40	60	5	0	-28	-31.5	-10	FALSE
P_1	VSTM12	540	540	1080	1080	64	128	2	22	0.2	100	60	60	DRDS	120	40	40	60	6	0	-17.5	-24.5	-4	TRUE
P_1	VSTM12	540	540	1080	1080	64	128	2	22	0.2	100	60	60	DRDS	120	40	40	60	7	0	-17.5	-24.5	-7	FALSE
P_1	VSTM12	540	540	1080	1080	64	128	2	22	0.2	100	60	60	DRDS	120	40	40	60	8	0	-28	-17.5	-10	TRUE
P_1	VSTM12	540	540	1080	1080	64	128	2	22	0.2	100	60	60	DRDS	120	40	40	60	9	0	-17.5	-14	-7	TRUE
P_1	VSTM12	540	540	1080	1080	64	128	2	22	0.2	100	60	60	DRDS	120	40	40	60	10	0	-17.5	-10.5	-4	TRUE
P_1	VSTM12	540	540	1080	1080	64	128	2	22	0.2	100	60	60	DRDS	120	40	40	60	11	0	-28	-35	-13	FALSE
P_1	VSTM12	540	540	1080	1080	64	128	2	22	0.2	100	60	60	DRDS	120	40	40	60	12	0	-28	-24.5	-13	FALSE
P_1	VSTM12	540	540	1080	1080	64	128	2	22	0.2	100	60	60	DRDS	120	40	40	60	13	0	-17.5	-17.5	-4	FALSE
P_1	VSTM12	540	540	1080	1080	64	128	2	22	0.2	100	60	60	DRDS	120	40	40	60	14	0	-28	-31.5	-13	FALSE
P_1	VSTM12	540	540	1080	1080	64	128	2	22	0.2	100	60	60	DRDS	120	40	40	60	15	0	-28	-21	-13	TRUE
P_1	VSTM12	540	540	1080	1080	64	128	2	22	0.2	100	60	60	DRDS	120	40	40	60	16	0	-17.5	-28	-4	TRUE
P_1	VSTM12	540	540	1080	1080	64	128	2	22	0.2	100	60	60	DRDS	120	40	40	60	17	0	-17.5	-21	-7	FALSE
P_1	VSTM12	540	540	1080	1080	64	128	2	22	0.2	100	60	60	DRDS	120	40	40	60	18	0	-28	-24.5	-10	TRUE
P_1	VSTM12	540	540	1080	1080	64	128	2	22	0.2	100	60	60	DRDS	120	40	40	60	19	0	-17.5	-7	-7	TRUE
P_1	VSTM12	540	540	1080	1080	64	128	2	22	0.2	100	60	60	DRDS	120	40	40	60	20	0	-17.5	-7	-4	TRUE
P_1	VSTM12	540	540	1080	1080	64	128	2	22	0.2	100	60	60	DRDS	120	40	40	60	21	0	-28	-28	-10	FALSE
P_1	VSTM12	540	540	1080	1080	64	128	2	22	0.2	100	60	60	DRDS	120	40	40	60	22	0	-28	-38.5	-13	FALSE
P_1	VSTM12	540	540	1080	1080	64	128	2	22	0.2	100	60	60	DRDS	120	40	40	60	23	0	-28	-28	-13	TRUE
P_1	VSTM12	540	540	1080	1080	64	128	2	22	0.2	100	60	60	DRDS	120	40	40	60	24	0	-28	-35	-10	FALSE
P_1	VSTM12	540	540	1080	1080	64	128	2	22	0.2	100	60	60	DRDS	120	40	40	60	25	0	-17.5	-21	-4	TRUE
P_1	VSTM12	540	540	1080	1080	64	128	2	22	0.2	100	60	60	DRDS	120	40	40	60	26	0	-28	-38.5	-10	FALSE
P_1	VSTM12	540	540	1080	1080	64	128	2	22	0.2	100	60	60	DRDS	120	40	40	60	27	0	-17.5	-17.5	-7	FALSE
P_1	VSTM12	540	540	1080	1080	64	128	2	22	0.2	100	60	60	DRDS	120	40	40	60	28	0	-17.5	-10.5	-7	TRUE
P_1	VSTM12	540	540	1080	1080	64	128	2	22	0.2	100	60	60	DRDS	120	40	40	60	29	0	-28	-24.5	-10	TRUE
P_1	VSTM12	540	540	1080	1080	64	128	2	22	0.2	100	60	60	DRDS	120	40	40	60	30	0	-28	-28	-13	TRUE
P_1	VSTM12	540	540	1080	1080	64	128	2	22	0.2	100	60	60	DRDS	120	40	40	60	31	0	-28	-24.5	-13	TRUE
P_1	VSTM12	540	540	1080	1080	64	128	2	22	0.2	100	60	60	DRDS	120	40	40	60	32	0	-28	-38.5	-13	FALSE
P_1	VSTM12	540	540	1080	1080	64	128	2	22	0.2	100	60	60	DRDS	120	40	40	60	33	0	-17.5	-17.5	-7	TRUE
P_1	VSTM12	540	540	1080	1080	64	128	2	22	0.2	100	60	60	DRDS	120	40	40	60	34	0	-17.5	-17.5	-4	TRUE
P_1	VSTM12	540	540	1080	1080	64	128	2	22	0.2	100	60	60	DRDS	120	40	40	60	35	0	-28	-21	-13	FALSE
P_1	VSTM12	540	540	1080	1080	64	128	2	22	0.2	100	60	60	DRDS	120	40	40	60	36	0	-28	-35	-10	FALSE
P_1	VSTM12	540	540	1080	1080	64	128	2	22	0.2	100	60	60	DRDS	120	40	40	60	37	0	-28	-31.5	-13	FALSE
P_1	VSTM12	540	540	1080	1080	64	128	2	22	0.2	100	60	60	DRDS	120	40	40	60	38	0	-17.5	-28	-4	TRUE
P_1	VSTM12	540	540	1080	1080	64	128	2	22	0.2	100	60	60	DRDS	120	40	40	60	39	0	-28	-17.5	-13	TRUE
P_1	VSTM12	540	540	1080	1080	64	128	2	22	0.2	100	60	60	DRDS	120	40	40	60	40	0	-17.5	-7	-7	TRUE
P_1	VSTM12	540	540	1080	1080	64	128	2	22	0.2	100	60	60	DRDS	120	40	40	60	41	0	-28	-28	-10	FALSE
P_1	VSTM12	540	540	1080	1080	64	128	2	22	0.2	100	60	60	DRDS	120	40	40	60	42	0	-17.5	-10.5	-7	TRUE
P_1	VSTM12	540	540	1080	1080	64	128	2	22	0.2	100	60	60	DRDS	120	40	40	60	43	0	-28	-17.5	-10	TRUE
P_1	VSTM12	540	540	1080	1080	64	128	2	22	0.2	100	60	60	DRDS	120	40	40	60	44	0	-17.5	-7	-4	TRUE
P_1	VSTM12	540	540	1080	1080	64	128	2	22	0.2	100	60	60	DRDS	120	40	40	60	45	0	-17.5	-24.5	-7	FALSE
P_1	VSTM12	540	540	1080	1080	64	128	2	22	0.2	100	60	60	DRDS	120	40	40	60	46	0	-28	-35	-13	FALSE
P_1	VSTM12	540	540	1080	1080	64	128	2	22	0.2	100	60	60	DRDS	120	40	40	60	47	0	-17.5	-14	-4	TRUE
P_1	VSTM12	540	540	1080	1080	64	128	2	22	0.2	100	60	60	DRDS	120	40	40	60	48	0	-17.5	-14	-7	TRUE
P_1	VSTM12	540	540	1080	1080	64	128	2	22	0.2	100	60	60	DRDS	120	40	40	60	49	0	-17.5	-10.5	-4	TRUE
P_1	VSTM12	540	540	1080	1080	64	128	2	22	0.2	100	60	60	DRDS	120	40	40	60	50	0	-28	-38.5	-10	FALSE
P_1	VSTM12	540	540	1080	1080	64	128	2	22	0.2	100	60	60	DRDS	120	40	40	60	51	0	-17.5	-24.5	-4	FALSE
P_1	VSTM12	540	540	1080	1080	64	128	2	22	0.2	100	60	60	DRDS	120	40	40	60	52	0	-28	-21	-10	TRUE
P_1	VSTM12	540	540	1080	1080	64	128	2	22	0.2	100	60	60	DRDS	120	40	40	60	53	0	-17.5	-28	-7	TRUE
P_1	VSTM12	540	540	1080	1080	64	128	2	22	0.2	100	60	60	DRDS	120	40	40	60	54	0	-28	-31.5	-10	TRUE
P_1	VSTM12	540	540	1080	1080	64	128	2	22	0.2	100	60	60	DRDS	120	40	40	60	55	0	-17.5	-21	-4	FALSE
P_1	VSTM12	540	540	1080	1080	64	128	2	22	0.2	100	60	60	DRDS	120	40	40	60	56	0	-17.5	-21	-7	TRUE
P_1	VSTM12	540	540	1080	1080	64	128	2	22	0.2	100	60	60	DRDS	120	40	40	60	57	0	-17.5	-24.5	-7	FALSE
P_1	VSTM12	540	540	1080	1080	64	128	2	22	0.2	100	60	60	DRDS	120	40	40	60	58	0	-17.5	-24.5	-4	FALSE
P_1	VSTM12	540	540	1080	1080	64	128	2	22	0.2	100	60	60	DRDS	120	40	40	60	59	0	-28	-17.5	-13	TRUE
P_1	VSTM12	540	540	1080	1080	64	128	2	22	0.2	100	60	60	DRDS	120	40	40	60	60	0	-28	-38.5	-13	FALSE
P_1	VSTM12	540	540	1080	1080	64	128	2	22	0.2	100	60	60	DRDS	120	40	40	60	61	0	-17.5	-14	-4	TRUE
P_1	VSTM12	540	540	1080	1080	64	128	2	22	0.2	100	60	60	DRDS	120	40	40	60	62	0	-28	-21	-10	TRUE
P_1	VSTM12	540	540	1080	1080	64	128	2	22	0.2	100	60	60	DRDS	120	40	40	60	63	0	-17.5	-7	-4	TRUE
P_1	VSTM12	540	540	1080	1080	64	128	2	22	0.2	100	60	60	DRDS	120	40	40	60	64	0	-28	-24.5	-13	FALSE
P_1	VSTM12	540	540	1080	1080	64	128	2	22	0.2	100	60	60	DRDS	120	40	40	60	65	0	-28	-17.5	-10	TRUE
P_1	VSTM12	540	540	1080	1080	64	128	2	22	0.2	100	60	60	DRDS	120	40	40	60	66	0	-17.5	-14	-7	TRUE
P_1	VSTM12	540	540	1080	1080	64	128	2	22	0.2	100	60	60	DRDS	120	40	40	60	67	0	-17.5	-17.5	-7	FALSE
P_1	VSTM12	540	540	1080	1080	64	128	2	22	0.2	100	60	60	DRDS	120	40	40	60	68	0	-17.5	-10.5	-4	TRUE
P_1	VSTM12	540	540	1080	1080	64	128	2	22	0.2	100	60	60	DRDS	120	40	40	60	69	0	-17.5	-17.5	-4	FALSE
P_1	VSTM12	540	540	1080	1080	64	128	2	22	0.2	100	60	60	DRDS	120	40	40	60	70	0	-28	-35	-13	FALSE
P_1	VSTM12	540	540	1080	1080	64	128	2	22	0.2	100	60	60	DRDS	120	40	40	60	71	0	-17.5	-28	-4	FALSE
P_1	VSTM12	540	540	1080	1080	64	128	2	22	0.2	100	60	60	DRDS	120	40	40	60	72	0	-28	-38.5	-10	FALSE
P_1	VSTM12	540	540	1080	1080	64	128	2	22	0.2	100	60	60	DRDS	120	40	40	60	73	0	-28	-35	-10	FALSE
P_1	VSTM12	540	540	1080	1080	64	128	2	22	0.2	100	60	60	DRDS	120	40	40	60	74	0	-28	-31.5	-13	FALSE
P_1	VSTM12	540	540	1080	1080	64	128	2	22	0.2	100	60	60	DRDS	120	40	40	60	75	0	-17.5	-21	-4	FALSE
P_1	VSTM12	540	540	1080	1080	64	128	2	22	0.2	100	60	60	DRDS	120	40	40	60	76	0	-28	-21	-13	TRUE
P_1	VSTM12	540	540	1080	1080	64	128	2	22	0.2	100	60	60	DRDS	120	40	40	60	77	0	-17.5	-21	-7	TRUE
P_1	VSTM12	540	540	1080	1080	64	128	2	22	0.2	100	60	60	DRDS	120	40	40	60	78	0	-28	-28	-13	FALSE
P_1	VSTM12	540	540	1080	1080	64	128	2	22	0.2	100	60	60	DRDS	120	40	40	60	79	0	-17.5	-7	-7	TRUE
P_1	VSTM12	540	540	1080	1080	64	128	2	22	0.2	100	60	60	DRDS	120	40	40	60	80	0	-17.5	-10.5	-7	TRUE
P_1	VSTM12	540	540	1080	1080	64	128	2	22	0.2	100	60	60	DRDS	120	40	40	60	81	0	-28	-28	-10	TRUE
P_1	VSTM12	540	540	1080	1080	64	128	2	22	0.2	100	60	60	DRDS	120	40	40	60	82	0	-28	-31.5	-10	TRUE
P_1	VSTM12	540	540	1080	1080	64	128	2	22	0.2	100	60	60	DRDS	120	40	40	60	83	0	-28	-24.5	-10	TRUE
P_1	VSTM12	540	540	1080	1080	64	128	2	22	0.2	100	60	60	DRDS	120	40	40	60	84	0	-17.5	-28	-7	FALSE
P_1	VSTM12	540	540	1080	1080	64	128	2	22	0.2	100	60	60	DRDS	120	40	40	60	85	0	-28	-35	-13	FALSE
P_1	VSTM12	540	540	1080	1080	64	128	2	22	0.2	100	60	60	DRDS	120	40	40	60	86	0	-17.5	-28	-7	FALSE
P_1	VSTM12	540	540	1080	1080	64	128	2	22	0.2	100	60	60	DRDS	120	40	40	60	87	0	-28	-31.5	-10	FALSE
P_1	VSTM12	540	540	1080	1080	64	128	2	22	0.2	100	60	60	DRDS	120	40	40	60	88	0	-17.5	-10.5	-7	TRUE
P_1	VSTM12	540	540	1080	1080	64	128	2	22	0.2	100	60	60	DRDS	120	40	40	60	89	0	-28	-31.5	-13	FALSE
P_1	VSTM12	540	540	1080	1080	64	128	2	22	0.2	100	60	60	DRDS	120	40	40	60	90	0	-28	-28	-10	FALSE
P_1	VSTM12	540	540	1080	1080	64	128	2	22	0.2	100	60	60	DRDS	120	40	40	60	91	0	-28	-38.5	-10	FALSE
P_1	VSTM12	540	540	1080	1080	64	128	2	22	0.2	100	60	60	DRDS	120	40	40	60	92	0	-28	-35	-10	FALSE
P_1	VSTM12	540	540	1080	1080	64	128	2	22	0.2	100	60	60	DRDS	120	40	40	60	93	0	-28	-21	-10	TRUE
P_1	VSTM12	540	540	1080	1080	64	128	2	22	0.2	100	60	60	DRDS	120	40	40	60	94	0	-28	-17.5	-13	TRUE
P_1	VSTM12	540	540	1080	1080	64	128	2	22	0.2	100	60	60	DRDS	120	40	40	60	95	0	-28	-28	-13	FALSE
P_1	VSTM12	540	540	1080	1080	64	128	2	22	0.2	100	60	60	DRDS	120	40	40	60	96	0	-17.5	-21	-4	FALSE
P_1	VSTM12	540	540	1080	1080	64	128	2	22	0.2	100	60	60	DRDS	120	40	40	60	97	0	-17.5	-24.5	-4	TRUE
P_1	VSTM12	540	540	1080	1080	64	128	2	22	0.2	100	60	60	DRDS	120	40	40	60	98	0	-17.5	-17.5	-7	TRUE
P_1	VSTM12	540	540	1080	1080	64	128	2	22	0.2	100	60	60	DRDS	120	40	40	60	99	0	-17.5	-14	-7	TRUE
P_1	VSTM12	540	540	1080	1080	64	128	2	22	0.2	100	60	60	DRDS	120	40	40	60	100	0	-28	-17.5	-10	TRUE
P_1	VSTM12	540	540	1080	1080	64	128	2	22	0.2	100	60	60	DRDS	120	40	40	60	101	0	-17.5	-24.5	-7	FALSE
P_1	VSTM12	540	540	1080	1080	64	128	2	22	0.2	100	60	60	DRDS	120	40	40	60	102	0	-28	-24.5	-10	TRUE
P_1	VSTM12	540	540	1080	1080	64	128	2	22	0.2	100	60	60	DRDS	120	40	40	60	103	0	-17.5	-17.5	-4	FALSE
P_1	VSTM12	540	540	1080	1080	64	128	2	22	0.2	100	60	60	DRDS	120	40	40	60	104	0	-17.5	-7	-7	TRUE
P_1	VSTM12	540	540	1080	1080	64	128	2	22	0.2	100	60	60	DRDS	120	40	40	60	105	0	-17.5	-7	-4	TRUE
P_1	VSTM12	540	540	1080	1080	64	128	2	22	0.2	100	60	60	DRDS	120	40	40	60	106	0	-28	-24.5	-13	FALSE
P_1	VSTM12	540	540	1080	1080	64	128	2	22	0.2	100	60	60	DRDS	120	40	40	60	107	0	-17.5	-21	-7	FALSE
P_1	VSTM12	540	540	1080	1080	64	128	2	22	0.2	100	60	60	DRDS	120	40	40	60	108	0	-17.5	-28	-4	FALSE
P_1	VSTM12	540	540	1080	1080	64	128	2	22	0.2	100	60	60	DRDS	120	40	40	60	109	0	-17.5	-14	-4	FALSE
P_1	VSTM12	540	540	1080	1080	64	128	2	22	0.2	100	60	60	DRDS	120	40	40	60	110	0	-28	-38.5	-13	FALSE
P_1	VSTM12	540	540	1080	1080	64	128	2	22	0.2	100	60	60	DRDS	120	40	40	60	111	0	-28	-21	-13	FALSE
P_1	VSTM12	540	540	1080	1080	64	128	2	22	0.2	100	60	60	DRDS	120	40	40	60	112	0	-17.5	-10.5	-4	TRUE
P_1	VSTM12	540	540	1080	1080	64	128	2	22	0.2	100	60	60	DRDS	120	40	40	60	113	0	-28	-17.5	-10	FALSE
P_1	VSTM12	540	540	1080	1080	64	128	2	22	0.2	100	60	60	DRDS	120	40	40	60	114	0	-28	-28	-10	FALSE
P_1	VSTM12	540	540	1080	1080	64	128	2	22	0.2	100	60	60	DRDS	120	40	40	60	115	0	-28	-35	-10	FALSE
P_1	VSTM12	540	540	1080	1080	64	128	2	22	0.2	100	60	60	DRDS	120	40	40	60	116	0	-17.5	-17.5	-7	FALSE
P_1	VSTM12	540	540	1080	1080	64	128	2	22	0.2	100	60	60	DRDS	120	40	40	60	117	0	-17.5	-10.5	-7	TRUE
P_1	VSTM12	540	540	1080	1080	64	128	2	22	0.2	100	60	60	DRDS	120	40	40	60	118	0	-17.5	-28	-4	FALSE
P_1	VSTM12	540	540	1080	1080	64	128	2	22	0.2	100	60	60	DRDS	120	40	40	60	119	0	-17.5	-28	-7	TRUE
P_1	VSTM12	540	540	1080	1080	64	128	2	22	0.2	100	60	60	DRDS	120	40	40	60	120	0	-17.5	-24.5	-4	TRUE
P_1	VSTM12	540	540	1080	1080	64	128	2	22	0.2	100	60	60	DRDS	120	40	40	60	121	0	-28	-38.5	-10	FALSE
P_1	VSTM12	540	540	1080	1080	64	128	2	22	0.2	100	60	60	DRDS	120	40	40	60	122	0	-17.5	-7	-4	TRUE
P_1	VSTM12	540	540	1080	1080	64	128	2	22	0.2	100	60	60	DRDS	120	40	40	60	123	0	-17.5	-21	-7	FALSE
P_1	VSTM12	540	540	1080	1080	64	128	2	22	0.2	100	60	60	DRDS	120	40	40	60	124	0	-28	-28	-13	FALSE
P_1	VSTM12	540	540	1080	1080	64	128	2	22	0.2	100	60	60	DRDS	120	40	40	60	125	0	-17.5	-17.5	-4	FALSE
P_1	VSTM12	540	540	1080	1080	64	128	2	22	0.2	100	60	60	DRDS	120	40	40	60	126	0	-28	-17.5	-13	FALSE
P_1	VSTM12	540	540	1080	1080	64	128	2	22	0.2	100	60	60	DRDS	120	40	40	60	127	0	-17.5	-7	-7	TRUE
P_1	VSTM12	540	540	1080	1080	64	128	2	22	0.2	100	60	60	DRDS	120	40	40	60	128	0	-28	-35	-13	FALSE
P_1	VSTM12	540	540	1080	1080	64	128	2	22	0.2	100	60	60	DRDS	120	40	40	60	129	0	-28	-21	-10	TRUE
P_1	VSTM12	540	540	1080	1080	64	128	2	22	0.2	100	60	60	DRDS	120	40	40	60	130	0	-28	-31.5	-13	FALSE
P_1	VSTM12	540	540	1080	1080	64	128	2	22	0.2	100	60	60	DRDS	120	40	40	60	131	0	-17.5	-14	-7	FALSE
P_1	VSTM12	540	540	1080	1080	64	128	2	22	0.2	100	60	60	DRDS	120	40	40	60	132	0	-17.5	-24.5	-7	TRUE
P_1	VSTM12	540	540	1080	1080	64	128	2	22	0.2	100	60	60	DRDS	120	40	40	60	133	0	-28	-31.5	-10	FALSE
P_1	VSTM12	540	540	1080	1080	64	128	2	22	0.2	100	60	60	DRDS	120	40	40	60	134	0	-17.5	-10.5	-4	TRUE
P_1	VSTM12	540	540	1080	1080	64	128	2	22	0.2	100	60	60	DRDS	120	40	40	60	135	0	-28	-24.5	-13	TRUE
P_1	VSTM12	540	540	1080	1080	64	128	2	22	0.2	100	60	60	DRDS	120	40	40	60	136	0	-28	-24.5	-10	TRUE
P_1	VSTM12	540	540	1080	1080	64	128	2	22	0.2	100	60	60	DRDS	120	40	40	60	137	0	-28	-21	-13	FALSE
P_1	VSTM12	540	540	1080	1080	64	128	2	22	0.2	100	60	60	DRDS	120	40	40	60	138	0	-28	-38.5	-13	FALSE
P_1	VSTM12	540	540	1080	1080	64	128	2	22	0.2	100	60	60	DRDS	120	40	40	60	139	0	-17.5	-21	-4	FALSE
P_1	VSTM12	540	540	1080	1080	64	128	2	22	0.2	100	60	60	DRDS	120	40	40	60	140	0	-17.5	-14	-4	TRUE
P_1	VSTMmask13	540	540	1080	1080	64	128	2	22	0.2	100	60	60	DRDS	120	40	40	60	1	0	28	31.5	16	FALSE
P_1	VSTMmask13	540	540	1080	1080	64	128	2	22	0.2	100	60	60	DRDS	120	40	40	60	2	0	28	28	16	TRUE
P_1	VSTMmask13	540	540	1080	1080	64	128	2	22	0.2	100	60	60	DRDS	120	40	40	60	3	0	28	28	0	TRUE
P_1	VSTMmask13	540	540	1080	1080	64	128	2	22	0.2	100	60	60	DRDS	120	40	40	60	4	0	28	21	0	FALSE
P_1	VSTMmask13	540	540	1080	1080	64	128	2	22	0.2	100	60	60	DRDS	120	40	40	60	5	0	28	24.5	16	FALSE
P_1	VSTMmask13	540	540	1080	1080	64	128	2	22	0.2	100	60	60	DRDS	120	40	40	60	6	0	17.5	10.5	10	FALSE
P_1	VSTMmask13	540	540	1080	1080	64	128	2	22	0.2	100	60	60	DRDS	120	40	40	60	7	0	17.5	21	10	TRUE
P_1	VSTMmask13	540	540	1080	1080	64	128	2	22	0.2	100	60	60	DRDS	120	40	40	60	8	0	17.5	7	10	FALSE
P_1	VSTMmask13	540	540	1080	1080	64	128	2	22	0.2	100	60	60	DRDS	120	40	40	60	9	0	17.5	28	10	TRUE
P_1	VSTMmask13	540	540	1080	1080	64	128	2	22	0.2	100	60	60	DRDS	120	40	40	60	10	0	28	21	16	FALSE
P_1	VSTMmask13	540	540	1080	1080	64	128	2	22	0.2	100	60	60	DRDS	120	40	40	60	11	0	17.5	10.5	0	FALSE
P_1	VSTMmask13	540	540	1080	1080	64	128	2	22	0.2	100	60	60	DRDS	120	40	40	60	12	0	17.5	14	10	TRUE
P_1	VSTMmask13	540	540	1080	1080	64	128	2	22	0.2	100	60	60	DRDS	120	40	40	60	13	0	28	24.5	0	FALSE
P_1	VSTMmask13	540	540	1080	1080	64	128	2	22	0.2	100	60	60	DRDS	120	40	40	60	14	0	17.5	17.5	10	TRUE
P_1	VSTMmask13	540	540	1080	1080	64	128	2	22	0.2	100	60	60	DRDS	120	40	40	60	15	0	17.5	24.5	10	TRUE
P_1	VSTMmask13	540	540	1080	1080	64	128	2	22	0.2	100	60	60	DRDS	120	40	40	60	16	0	28	38.5	16	TRUE
P_1	VSTMmask13	540	540	1080	1080	64	128	2	22	0.2	100	60	60	DRDS	120	40	40	60	17	0	28	38.5	0	TRUE
P_1	VSTMmask13	540	540	1080	1080	64	128	2	22	0.2	100	60	60	DRDS	120	40	40	60	18	0	28	17.5	16	FALSE
P_1	VSTMmask13	540	540	1080	1080	64	128	2	22	0.2	100	60	60	DRDS	120	40	40	60	19	0	28	35	0	TRUE
P_1	VSTMmask13	540	540	1080	1080	64	128	2	22	0.2	100	60	60	DRDS	120	40	40	60	20	0	17.5	17.5	0	TRUE
P_1	VSTMmask13	540	540	1080	1080	64	128	2	22	0.2	100	60	60	DRDS	120	40	40	60	21	0	28	31.5	0	TRUE
P_1	VSTMmask13	540	540	1080	1080	64	128	2	22	0.2	100	60	60	DRDS	120	40	40	60	22	0	17.5	14	0	FALSE
P_1	VSTMmask13	540	540	1080	1080	64	128	2	22	0.2	100	60	60	DRDS	120	40	40	60	23	0	17.5	21	0	TRUE
P_1	VSTMmask13	540	540	1080	1080	64	128	2	22	0.2	100	60	60	DRDS	120	40	40	60	24	0	17.5	28	0	TRUE
P_1	VSTMmask13	540	540	1080	1080	64	128	2	22	0.2	100	60	60	DRDS	120	40	40	60	25	0	17.5	7	0	FALSE
P_1	VSTMmask13	540	540	1080	1080	64	128	2	22	0.2	100	60	60	DRDS	120	40	40	60	26	0	17.5	24.5	0	TRUE
P_1	VSTMmask13	540	540	1080	1080	64	128	2	22	0.2	100	60	60	DRDS	120	40	40	60	27	0	28	35	16	TRUE
P_1	VSTMmask13	540	540	1080	1080	64	128	2	22	0.2	100	60	60	DRDS	120	40	40	60	28	0	28	17.5	0	FALSE
P_1	VSTMmask13	540	540	1080	1080	64	128	2	22	0.2	100	60	60	DRDS	120	40	40	60	29	0	17.5	7	0	FALSE
P_1	VSTMmask13	540	540	1080	1080	64	128	2	22	0.2	100	60	60	DRDS	120	40	40	60	30	0	17.5	17.5	10	TRUE
P_1	VSTMmask13	540	540	1080	1080	64	128	2	22	0.2	100	60	60	DRDS	120	40	40	60	31	0	28	17.5	0	FALSE
P_1	VSTMmask13	540	540	1080	1080	64	128	2	22	0.2	100	60	60	DRDS	120	40	40	60	32	0	28	35	0	TRUE
P_1	VSTMmask13	540	540	1080	1080	64	128	2	22	0.2	100	60	60	DRDS	120	40	40	60	33	0	28	17.5	16	FALSE
P_1	VSTMmask13	540	540	1080	1080	64	128	2	22	0.2	100	60	60	DRDS	120	40	40	60	34	0	17.5	14	0	FALSE
P_1	VSTMmask13	540	540	1080	1080	64	128	2	22	0.2	100	60	60	DRDS	120	40	40	60	35	0	28	31.5	0	TRUE
P_1	VSTMmask13	540	540	1080	1080	64	128	2	22	0.2	100	60	60	DRDS	120	40	40	60	36	0	28	28	0	FALSE
P_1	VSTMmask13	540	540	1080	1080	64	128	2	22	0.2	100	60	60	DRDS	120	40	40	60	37	0	17.5	7	10	FALSE
P_1	VSTMmask13	540	540	1080	1080	64	128	2	22	0.2	100	60	60	DRDS	120	40	40	60	38	0	28	24.5	0	FALSE
P_1	VSTMmask13	540	540	1080	1080	64	128	2	22	0.2	100	60	60	DRDS	120	40	40	60	39	0	28	38.5	0	TRUE
P_1	VSTMmask13	540	540	1080	1080	64	128	2	22	0.2	100	60	60	DRDS	120	40	40	60	40	0	28	28	16	FALSE
P_1	VSTMmask13	540	540	1080	1080	64	128	2	22	0.2	100	60	60	DRDS	120	40	40	60	41	0	28	21	0	FALSE
P_1	VSTMmask13	540	540	1080	1080	64	128	2	22	0.2	100	60	60	DRDS	120	40	40	60	42	0	17.5	10.5	0	FALSE
P_1	VSTMmask13	540	540	1080	1080	64	128	2	22	0.2	100	60	60	DRDS	120	40	40	60	43	0	17.5	28	10	TRUE
P_1	VSTMmask13	540	540	1080	1080	64	128	2	22	0.2	100	60	60	DRDS	120	40	40	60	44	0	28	38.5	16	TRUE
P_1	VSTMmask13	540	540	1080	1080	64	128	2	22	0.2	100	60	60	DRDS	120	40	40	60	45	0	17.5	14	10	FALSE
P_1	VSTMmask13	540	540	1080	1080	64	128	2	22	0.2	100	60	60	DRDS	120	40	40	60	46	0	17.5	24.5	0	TRUE
P_1	VSTMmask13	540	540	1080	1080	64	128	2	22	0.2	100	60	60	DRDS	120	40	40	60	47	0	28	24.5	16	TRUE
P_1	VSTMmask13	540	540	1080	1080	64	128	2	22	0.2	100	60	60	DRDS	120	40	40	60	48	0	28	31.5	16	TRUE
P_1	VSTMmask13	540	540	1080	1080	64	128	2	22	0.2	100	60	60	DRDS	120	40	40	60	49	0	28	35	16	TRUE
P_1	VSTMmask13	540	540	1080	1080	64	128	2	22	0.2	100	60	60	DRDS	120	40	40	60	50	0	17.5	17.5	0	TRUE
P_1	VSTMmask13	540	540	1080	1080	64	128	2	22	0.2	100	60	60	DRDS	120	40	40	60	51	0	17.5	28	0	TRUE
P_1	VSTMmask13	540	540	1080	1080	64	128	2	22	0.2	100	60	60	DRDS	120	40	40	60	52	0	17.5	24.5	10	TRUE
P_1	VSTMmask13	540	540	1080	1080	64	128	2	22	0.2	100	60	60	DRDS	120	40	40	60	53	0	28	21	16	FALSE
P_1	VSTMmask13	540	540	1080	1080	64	128	2	22	0.2	100	60	60	DRDS	120	40	40	60	54	0	17.5	10.5	10	FALSE
P_1	VSTMmask13	540	540	1080	1080	64	128	2	22	0.2	100	60	60	DRDS	120	40	40	60	55	0	17.5	21	10	FALSE
P_1	VSTMmask13	540	540	1080	1080	64	128	2	22	0.2	100	60	60	DRDS	120	40	40	60	56	0	17.5	21	0	TRUE
P_1	VSTMmask13	540	540	1080	1080	64	128	2	22	0.2	100	60	60	DRDS	120	40	40	60	57	0	28	35	0	TRUE
P_1	VSTMmask13	540	540	1080	1080	64	128	2	22	0.2	100	60	60	DRDS	120	40	40	60	58	0	17.5	21	10	FALSE
P_1	VSTMmask13	540	540	1080	1080	64	128	2	22	0.2	100	60	60	DRDS	120	40	40	60	59	0	28	35	16	TRUE
P_1	VSTMmask13	540	540	1080	1080	64	128	2	22	0.2	100	60	60	DRDS	120	40	40	60	60	0	28	17.5	0	FALSE
P_1	VSTMmask13	540	540	1080	1080	64	128	2	22	0.2	100	60	60	DRDS	120	40	40	60	61	0	28	38.5	0	TRUE
P_1	VSTMmask13	540	540	1080	1080	64	128	2	22	0.2	100	60	60	DRDS	120	40	40	60	62	0	28	21	16	FALSE
P_1	VSTMmask13	540	540	1080	1080	64	128	2	22	0.2	100	60	60	DRDS	120	40	40	60	63	0	28	28	0	FALSE
P_1	VSTMmask13	540	540	1080	1080	64	128	2	22	0.2	100	60	60	DRDS	120	40	40	60	64	0	17.5	28	0	TRUE
P_1	VSTMmask13	540	540	1080	1080	64	128	2	22	0.2	100	60	60	DRDS	120	40	40	60	65	0	17.5	14	10	FALSE
P_1	VSTMmask13	540	540	1080	1080	64	128	2	22	0.2	100	60	60	DRDS	120	40	40	60	66	0	17.5	24.5	0	TRUE
P_1	VSTMmask13	540	540	1080	1080	64	128	2	22	0.2	100	60	60	DRDS	120	40	40	60	67	0	28	31.5	16	TRUE
P_1	VSTMmask13	540	540	1080	1080	64	128	2	22	0.2	100	60	60	DRDS	120	40	40	60	68	0	28	17.5	16	FALSE
P_1	VSTMmask13	540	540	1080	1080	64	128	2	22	0.2	100	60	60	DRDS	120	40	40	60	69	0	28	24.5	0	FALSE
P_1	VSTMmask13	540	540	1080	1080	64	128	2	22	0.2	100	60	60	DRDS	120	40	40	60	70	0	17.5	7	0	FALSE
P_1	VSTMmask13	540	540	1080	1080	64	128	2	22	0.2	100	60	60	DRDS	120	40	40	60	71	0	28	24.5	16	TRUE
P_1	VSTMmask13	540	540	1080	1080	64	128	2	22	0.2	100	60	60	DRDS	120	40	40	60	72	0	17.5	21	0	TRUE
P_1	VSTMmask13	540	540	1080	1080	64	128	2	22	0.2	100	60	60	DRDS	120	40	40	60	73	0	17.5	24.5	10	TRUE
P_1	VSTMmask13	540	540	1080	1080	64	128	2	22	0.2	100	60	60	DRDS	120	40	40	60	74	0	17.5	10.5	10	FALSE
P_1	VSTMmask13	540	540	1080	1080	64	128	2	22	0.2	100	60	60	DRDS	120	40	40	60	75	0	28	28	16	TRUE
P_1	VSTMmask13	540	540	1080	1080	64	128	2	22	0.2	100	60	60	DRDS	120	40	40	60	76	0	28	31.5	0	TRUE
P_1	VSTMmask13	540	540	1080	1080	64	128	2	22	0.2	100	60	60	DRDS	120	40	40	60	77	0	17.5	7	10	FALSE
P_1	VSTMmask13	540	540	1080	1080	64	128	2	22	0.2	100	60	60	DRDS	120	40	40	60	78	0	17.5	28	10	TRUE
P_1	VSTMmask13	540	540	1080	1080	64	128	2	22	0.2	100	60	60	DRDS	120	40	40	60	79	0	17.5	10.5	0	FALSE
P_1	VSTMmask13	540	540	1080	1080	64	128	2	22	0.2	100	60	60	DRDS	120	40	40	60	80	0	17.5	17.5	0	TRUE
P_1	VSTMmask13	540	540	1080	1080	64	128	2	22	0.2	100	60	60	DRDS	120	40	40	60	81	0	17.5	17.5	10	FALSE
P_1	VSTMmask13	540	540	1080	1080	64	128	2	22	0.2	100	60	60	DRDS	120	40	40	60	82	0	28	38.5	16	TRUE
P_1	VSTMmask13	540	540	1080	1080	64	128	2	22	0.2	100	60	60	DRDS	120	40	40	60	83	0	17.5	14	0	FALSE
P_1	VSTMmask13	540	540	1080	1080	64	128	2	22	0.2	100	60	60	DRDS	120	40	40	60	84	0	28	21	0	FALSE
P_1	VSTMmask13	540	540	1080	1080	64	128	2	22	0.2	100	60	60	DRDS	120	40	40	60	85	0	17.5	21	0	TRUE
P_1	VSTMmask13	540	540	1080	1080	64	128	2	22	0.2	100	60	60	DRDS	120	40	40	60	86	0	28	35	0	TRUE
P_1	VSTMmask13	540	540	1080	1080	64	128	2	22	0.2	100	60	60	DRDS	120	40	40	60	87	0	28	31.5	16	FALSE
P_1	VSTMmask13	540	540	1080	1080	64	128	2	22	0.2	100	60	60	DRDS	120	40	40	60	88	0	17.5	24.5	10	FALSE
P_1	VSTMmask13	540	540	1080	1080	64	128	2	22	0.2	100	60	60	DRDS	120	40	40	60	89	0	17.5	21	10	TRUE
P_1	VSTMmask13	540	540	1080	1080	64	128	2	22	0.2	100	60	60	DRDS	120	40	40	60	90	0	17.5	14	0	FALSE
P_1	VSTMmask13	540	540	1080	1080	64	128	2	22	0.2	100	60	60	DRDS	120	40	40	60	91	0	17.5	7	0	FALSE
P_1	VSTMmask13	540	540	1080	1080	64	128	2	22	0.2	100	60	60	DRDS	120	40	40	60	92	0	17.5	28	10	TRUE
P_1	VSTMmask13	540	540	1080	1080	64	128	2	22	0.2	100	60	60	DRDS	120	40	40	60	93	0	28	28	0	TRUE
P_1	VSTMmask13	540	540	1080	1080	64	128	2	22	0.2	100	60	60	DRDS	120	40	40	60	94	0	28	24.5	16	FALSE
P_1	VSTMmask13	540	540	1080	1080	64	128	2	22	0.2	100	60	60	DRDS	120	40	40	60	95	0	17.5	28	0	FALSE
P_1	VSTMmask13	540	540	1080	1080	64	128	2	22	0.2	100	60	60	DRDS	120	40	40	60	96	0	28	24.5	0	FALSE
P_1	VSTMmask13	540	540	1080	1080	64	128	2	22	0.2	100	60	60	DRDS	120	40	40	60	97	0	17.5	17.5	0	TRUE
P_1	VSTMmask13	540	540	1080	1080	64	128	2	22	0.2	100	60	60	DRDS	120	40	40	60	98	0	28	38.5	16	TRUE
P_1	VSTMmask13	540	540	1080	1080	64	128	2	22	0.2	100	60	60	DRDS	120	40	40	60	99	0	17.5	10.5	10	FALSE
P_1	VSTMmask13	540	540	1080	1080	64	128	2	22	0.2	100	60	60	DRDS	120	40	40	60	100	0	17.5	24.5	0	TRUE
P_1	VSTMmask13	540	540	1080	1080	64	128	2	22	0.2	100	60	60	DRDS	120	40	40	60	101	0	17.5	7	10	FALSE
P_1	VSTMmask13	540	540	1080	1080	64	128	2	22	0.2	100	60	60	DRDS	120	40	40	60	102	0	28	31.5	0	TRUE
P_1	VSTMmask13	540	540	1080	1080	64	128	2	22	0.2	100	60	60	DRDS	120	40	40	60	103	0	17.5	10.5	0	FALSE
P_1	VSTMmask13	540	540	1080	1080	64	128	2	22	0.2	100	60	60	DRDS	120	40	40	60	104	0	28	38.5	0	TRUE
P_1	VSTMmask13	540	540	1080	1080	64	128	2	22	0.2	100	60	60	DRDS	120	40	40	60	105	0	28	28	16	FALSE
P_1	VSTMmask13	540	540	1080	1080	64	128	2	22	0.2	100	60	60	DRDS	120	40	40	60	106	0	28	17.5	0	FALSE
P_1	VSTMmask13	540	540	1080	1080	64	128	2	22	0.2	100	60	60	DRDS	120	40	40	60	107	0	17.5	17.5	10	FALSE
P_1	VSTMmask13	540	540	1080	1080	64	128	2	22	0.2	100	60	60	DRDS	120	40	40	60	108	0	28	21	0	FALSE
P_1	VSTMmask13	540	540	1080	1080	64	128	2	22	0.2	100	60	60	DRDS	120	40	40	60	109	0	28	35	16	TRUE
P_1	VSTMmask13	540	540	1080	1080	64	128	2	22	0.2	100	60	60	DRDS	120	40	40	60	110	0	28	21	16	TRUE
P_1	VSTMmask13	540	540	1080	1080	64	128	2	22	0.2	100	60	60	DRDS	120	40	40	60	111	0	28	17.5	16	FALSE
P_1	VSTMmask13	540	540	1080	1080	64	128	2	22	0.2	100	60	60	DRDS	120	40	40	60	112	0	17.5	14	10	FALSE
P_1	VSTMmask13	540	540	1080	1080	64	128	2	22	0.2	100	60	60	DRDS	120	40	40	60	113	0	17.5	28	0	TRUE
P_1	VSTMmask13	540	540	1080	1080	64	128	2	22	0.2	100	60	60	DRDS	120	40	40	60	114	0	28	17.5	16	FALSE
P_1	VSTMmask13	540	540	1080	1080	64	128	2	22	0.2	100	60	60	DRDS	120	40	40	60	115	0	28	31.5	16	FALSE
P_1	VSTMmask13	540	540	1080	1080	64	128	2	22	0.2	100	60	60	DRDS	120	40	40	60	116	0	28	35	16	TRUE
P_1	VSTMmask13	540	540	1080	1080	64	128	2	22	0.2	100	60	60	DRDS	120	40	40	60	117	0	28	28	0	TRUE
P_1	VSTMmask13	540	540	1080	1080	64	128	2	22	0.2	100	60	60	DRDS	120	40	40	60	118	0	28	24.5	16	FALSE
P_1	VSTMmask13	540	540	1080	1080	64	128	2	22	0.2	100	60	60	DRDS	120	40	40	60	119	0	28	35	0	TRUE
P_1	VSTMmask13	540	540	1080	1080	64	128	2	22	0.2	100	60	60	DRDS	120	40	40	60	120	0	28	38.5	0	FALSE
P_1	VSTMmask13	540	540	1080	1080	64	128	2	22	0.2	100	60	60	DRDS	120	40	40	60	121	0	28	38.5	16	TRUE
P_1	VSTMmask13	540	540	1080	1080	64	128	2	22	0.2	100	60	60	DRDS	120	40	40	60	122	0	28	21	16	FALSE
P_1	VSTMmask13	540	540	1080	1080	64	128	2	22	0.2	100	60	60	DRDS	120	40	40	60	123	0	28	24.5	0	FALSE
P_1	VSTMmask13	540	540	1080	1080	64	128	2	22	0.2	100	60	60	DRDS	120	40	40	60	124	0	17.5	17.5	10	TRUE
P_1	VSTMmask13	540	540	1080	1080	64	128	2	22	0.2	100	60	60	DRDS	120	40	40	60	125	0	17.5	24.5	0	TRUE
P_1	VSTMmask13	540	540	1080	1080	64	128	2	22	0.2	100	60	60	DRDS	120	40	40	60	126	0	28	17.5	0	FALSE
P_1	VSTMmask13	540	540	1080	1080	64	128	2	22	0.2	100	60	60	DRDS	120	40	40	60	127	0	17.5	7	10	FALSE
P_1	VSTMmask13	540	540	1080	1080	64	128	2	22	0.2	100	60	60	DRDS	120	40	40	60	128	0	17.5	14	10	TRUE
P_1	VSTMmask13	540	540	1080	1080	64	128	2	22	0.2	100	60	60	DRDS	120	40	40	60	129	0	17.5	17.5	0	FALSE
P_1	VSTMmask13	540	540	1080	1080	64	128	2	22	0.2	100	60	60	DRDS	120	40	40	60	130	0	28	28	16	TRUE
P_1	VSTMmask13	540	540	1080	1080	64	128	2	22	0.2	100	60	60	DRDS	120	40	40	60	131	0	17.5	7	0	FALSE
P_1	VSTMmask13	540	540	1080	1080	64	128	2	22	0.2	100	60	60	DRDS	120	40	40	60	132	0	17.5	14	0	FALSE
P_1	VSTMmask13	540	540	1080	1080	64	128	2	22	0.2	100	60	60	DRDS	120	40	40	60	133	0	17.5	10.5	10	FALSE
P_1	VSTMmask13	540	540	1080	1080	64	128	2	22	0.2	100	60	60	DRDS	120	40	40	60	134	0	17.5	24.5	10	TRUE
P_1	VSTMmask13	540	540	1080	1080	64	128	2	22	0.2	100	60	60	DRDS	120	40	40	60	135	0	28	31.5	0	TRUE
P_1	VSTMmask13	540	540	1080	1080	64	128	2	22	0.2	100	60	60	DRDS	120	40	40	60	136	0	28	21	0	TRUE
P_1	VSTMmask13	540	540	1080	1080	64	128	2	22	0.2	100	60	60	DRDS	120	40	40	60	137	0	17.5	21	0	TRUE
P_1	VSTMmask13	540	540	1080	1080	64	128	2	22	0.2	100	60	60	DRDS	120	40	40	60	138	0	17.5	21	10	FALSE
P_1	VSTMmask13	540	540	1080	1080	64	128	2	22	0.2	100	60	60	DRDS	120	40	40	60	139	0	17.5	28	10	FALSE
P_1	VSTMmask13	540	540	1080	1080	64	128	2	22	0.2	100	60	60	DRDS	120	40	40	60	140	0	17.5	10.5	0	FALSE
P_1	VSTMmask14	540	540	1080	1080	64	128	2	22	0.2	100	60	60	DRDS	120	40	40	60	1	0	28	31.5	16	FALSE
P_1	VSTMmask14	540	540	1080	1080	64	128	2	22	0.2	100	60	60	DRDS	120	40	40	60	2	0	28	28	16	TRUE
P_1	VSTMmask14	540	540	1080	1080	64	128	2	22	0.2	100	60	60	DRDS	120	40	40	60	3	0	28	28	0	FALSE
P_1	VSTMmask14	540	540	1080	1080	64	128	2	22	0.2	100	60	60	DRDS	120	40	40	60	4	0	28	21	0	FALSE
P_1	VSTMmask14	540	540	1080	1080	64	128	2	22	0.2	100	60	60	DRDS	120	40	40	60	5	0	28	24.5	16	FALSE
P_1	VSTMmask14	540	540	1080	1080	64	128	2	22	0.2	100	60	60	DRDS	120	40	40	60	6	0	17.5	10.5	10	FALSE
P_1	VSTMmask14	540	540	1080	1080	64	128	2	22	0.2	100	60	60	DRDS	120	40	40	60	7	0	17.5	21	10	TRUE
P_1	VSTMmask14	540	540	1080	1080	64	128	2	22	0.2	100	60	60	DRDS	120	40	40	60	8	0	17.5	7	10	FALSE
P_1	VSTMmask14	540	540	1080	1080	64	128	2	22	0.2	100	60	60	DRDS	120	40	40	60	9	0	17.5	28	10	TRUE
P_1	VSTMmask14	540	540	1080	1080	64	128	2	22	0.2	100	60	60	DRDS	120	40	40	60	10	0	28	21	16	FALSE
P_1	VSTMmask14	540	540	1080	1080	64	128	2	22	0.2	100	60	60	DRDS	120	40	40	60	11	0	17.5	10.5	0	FALSE
P_1	VSTMmask14	540	540	1080	1080	64	128	2	22	0.2	100	60	60	DRDS	120	40	40	60	12	0	17.5	14	10	FALSE
P_1	VSTMmask14	540	540	1080	1080	64	128	2	22	0.2	100	60	60	DRDS	120	40	40	60	13	0	28	24.5	0	TRUE
P_1	VSTMmask14	540	540	1080	1080	64	128	2	22	0.2	100	60	60	DRDS	120	40	40	60	14	0	17.5	17.5	10	FALSE
P_1	VSTMmask14	540	540	1080	1080	64	128	2	22	0.2	100	60	60	DRDS	120	40	40	60	15	0	17.5	24.5	10	TRUE
P_1	VSTMmask14	540	540	1080	1080	64	128	2	22	0.2	100	60	60	DRDS	120	40	40	60	16	0	28	38.5	16	TRUE
P_1	VSTMmask14	540	540	1080	1080	64	128	2	22	0.2	100	60	60	DRDS	120	40	40	60	17	0	28	38.5	0	TRUE
P_1	VSTMmask14	540	540	1080	1080	64	128	2	22	0.2	100	60	60	DRDS	120	40	40	60	18	0	28	17.5	16	FALSE
P_1	VSTMmask14	540	540	1080	1080	64	128	2	22	0.2	100	60	60	DRDS	120	40	40	60	19	0	28	35	0	TRUE
P_1	VSTMmask14	540	540	1080	1080	64	128	2	22	0.2	100	60	60	DRDS	120	40	40	60	20	0	17.5	17.5	0	FALSE
P_1	VSTMmask14	540	540	1080	1080	64	128	2	22	0.2	100	60	60	DRDS	120	40	40	60	21	0	28	31.5	0	TRUE
P_1	VSTMmask14	540	540	1080	1080	64	128	2	22	0.2	100	60	60	DRDS	120	40	40	60	22	0	17.5	14	0	FALSE
P_1	VSTMmask14	540	540	1080	1080	64	128	2	22	0.2	100	60	60	DRDS	120	40	40	60	23	0	17.5	21	0	TRUE
P_1	VSTMmask14	540	540	1080	1080	64	128	2	22	0.2	100	60	60	DRDS	120	40	40	60	24	0	17.5	28	0	TRUE
P_1	VSTMmask14	540	540	1080	1080	64	128	2	22	0.2	100	60	60	DRDS	120	40	40	60	25	0	17.5	7	0	FALSE
P_1	VSTMmask14	540	540	1080	1080	64	128	2	22	0.2	100	60	60	DRDS	120	40	40	60	26	0	17.5	24.5	0	TRUE
P_1	VSTMmask14	540	540	1080	1080	64	128	2	22	0.2	100	60	60	DRDS	120	40	40	60	27	0	28	35	16	FALSE
P_1	VSTMmask14	540	540	1080	1080	64	128	2	22	0.2	100	60	60	DRDS	120	40	40	60	28	0	28	17.5	0	FALSE
P_1	VSTMmask14	540	540	1080	1080	64	128	2	22	0.2	100	60	60	DRDS	120	40	40	60	29	0	17.5	7	0	FALSE
P_1	VSTMmask14	540	540	1080	1080	64	128	2	22	0.2	100	60	60	DRDS	120	40	40	60	30	0	17.5	17.5	10	TRUE
P_1	VSTMmask14	540	540	1080	1080	64	128	2	22	0.2	100	60	60	DRDS	120	40	40	60	31	0	28	17.5	0	FALSE
P_1	VSTMmask14	540	540	1080	1080	64	128	2	22	0.2	100	60	60	DRDS	120	40	40	60	32	0	28	35	0	TRUE
P_1	VSTMmask14	540	540	1080	1080	64	128	2	22	0.2	100	60	60	DRDS	120	40	40	60	33	0	28	17.5	16	FALSE
P_1	VSTMmask14	540	540	1080	1080	64	128	2	22	0.2	100	60	60	DRDS	120	40	40	60	34	0	17.5	14	0	FALSE
P_1	VSTMmask14	540	540	1080	1080	64	128	2	22	0.2	100	60	60	DRDS	120	40	40	60	35	0	28	31.5	0	TRUE
P_1	VSTMmask14	540	540	1080	1080	64	128	2	22	0.2	100	60	60	DRDS	120	40	40	60	36	0	28	28	0	FALSE
P_1	VSTMmask14	540	540	1080	1080	64	128	2	22	0.2	100	60	60	DRDS	120	40	40	60	37	0	17.5	7	10	FALSE
P_1	VSTMmask14	540	540	1080	1080	64	128	2	22	0.2	100	60	60	DRDS	120	40	40	60	38	0	28	24.5	0	TRUE
P_1	VSTMmask14	540	540	1080	1080	64	128	2	22	0.2	100	60	60	DRDS	120	40	40	60	39	0	28	38.5	0	TRUE
P_1	VSTMmask14	540	540	1080	1080	64	128	2	22	0.2	100	60	60	DRDS	120	40	40	60	40	0	28	28	16	FALSE
P_1	VSTMmask14	540	540	1080	1080	64	128	2	22	0.2	100	60	60	DRDS	120	40	40	60	41	0	28	21	0	FALSE
P_1	VSTMmask14	540	540	1080	1080	64	128	2	22	0.2	100	60	60	DRDS	120	40	40	60	42	0	17.5	10.5	0	FALSE
P_1	VSTMmask14	540	540	1080	1080	64	128	2	22	0.2	100	60	60	DRDS	120	40	40	60	43	0	17.5	28	10	TRUE
P_1	VSTMmask14	540	540	1080	1080	64	128	2	22	0.2	100	60	60	DRDS	120	40	40	60	44	0	28	38.5	16	TRUE
P_1	VSTMmask14	540	540	1080	1080	64	128	2	22	0.2	100	60	60	DRDS	120	40	40	60	45	0	17.5	14	10	FALSE
P_1	VSTMmask14	540	540	1080	1080	64	128	2	22	0.2	100	60	60	DRDS	120	40	40	60	46	0	17.5	24.5	0	TRUE
P_1	VSTMmask14	540	540	1080	1080	64	128	2	22	0.2	100	60	60	DRDS	120	40	40	60	47	0	28	24.5	16	FALSE
P_1	VSTMmask14	540	540	1080	1080	64	128	2	22	0.2	100	60	60	DRDS	120	40	40	60	48	0	28	31.5	16	TRUE
P_1	VSTMmask14	540	540	1080	1080	64	128	2	22	0.2	100	60	60	DRDS	120	40	40	60	49	0	28	35	16	TRUE
P_1	VSTMmask14	540	540	1080	1080	64	128	2	22	0.2	100	60	60	DRDS	120	40	40	60	50	0	17.5	17.5	0	FALSE
P_1	VSTMmask14	540	540	1080	1080	64	128	2	22	0.2	100	60	60	DRDS	120	40	40	60	51	0	17.5	28	0	TRUE
P_1	VSTMmask14	540	540	1080	1080	64	128	2	22	0.2	100	60	60	DRDS	120	40	40	60	52	0	17.5	24.5	10	FALSE
P_1	VSTMmask14	540	540	1080	1080	64	128	2	22	0.2	100	60	60	DRDS	120	40	40	60	53	0	28	21	16	FALSE
P_1	VSTMmask14	540	540	1080	1080	64	128	2	22	0.2	100	60	60	DRDS	120	40	40	60	54	0	17.5	10.5	10	FALSE
P_1	VSTMmask14	540	540	1080	1080	64	128	2	22	0.2	100	60	60	DRDS	120	40	40	60	55	0	17.5	21	10	FALSE
P_1	VSTMmask14	540	540	1080	1080	64	128	2	22	0.2	100	60	60	DRDS	120	40	40	60	56	0	17.5	21	0	TRUE
P_1	VSTMmask14	540	540	1080	1080	64	128	2	22	0.2	100	60	60	DRDS	120	40	40	60	57	0	28	35	0	TRUE
P_1	VSTMmask14	540	540	1080	1080	64	128	2	22	0.2	100	60	60	DRDS	120	40	40	60	58	0	17.5	21	10	TRUE
P_1	VSTMmask14	540	540	1080	1080	64	128	2	22	0.2	100	60	60	DRDS	120	40	40	60	59	0	28	35	16	TRUE
P_1	VSTMmask14	540	540	1080	1080	64	128	2	22	0.2	100	60	60	DRDS	120	40	40	60	60	0	28	17.5	0	TRUE
P_1	VSTMmask14	540	540	1080	1080	64	128	2	22	0.2	100	60	60	DRDS	120	40	40	60	61	0	28	38.5	0	TRUE
P_1	VSTMmask14	540	540	1080	1080	64	128	2	22	0.2	100	60	60	DRDS	120	40	40	60	62	0	28	21	16	FALSE
P_1	VSTMmask14	540	540	1080	1080	64	128	2	22	0.2	100	60	60	DRDS	120	40	40	60	63	0	28	28	0	FALSE
P_1	VSTMmask14	540	540	1080	1080	64	128	2	22	0.2	100	60	60	DRDS	120	40	40	60	64	0	17.5	28	0	TRUE
P_1	VSTMmask14	540	540	1080	1080	64	128	2	22	0.2	100	60	60	DRDS	120	40	40	60	65	0	17.5	14	10	FALSE
P_1	VSTMmask14	540	540	1080	1080	64	128	2	22	0.2	100	60	60	DRDS	120	40	40	60	66	0	17.5	24.5	0	TRUE
P_1	VSTMmask14	540	540	1080	1080	64	128	2	22	0.2	100	60	60	DRDS	120	40	40	60	67	0	28	31.5	16	TRUE
P_1	VSTMmask14	540	540	1080	1080	64	128	2	22	0.2	100	60	60	DRDS	120	40	40	60	68	0	28	17.5	16	FALSE
P_1	VSTMmask14	540	540	1080	1080	64	128	2	22	0.2	100	60	60	DRDS	120	40	40	60	69	0	28	24.5	0	TRUE
P_1	VSTMmask14	540	540	1080	1080	64	128	2	22	0.2	100	60	60	DRDS	120	40	40	60	70	0	17.5	7	0	FALSE
P_1	VSTMmask14	540	540	1080	1080	64	128	2	22	0.2	100	60	60	DRDS	120	40	40	60	71	0	28	24.5	16	TRUE
P_1	VSTMmask14	540	540	1080	1080	64	128	2	22	0.2	100	60	60	DRDS	120	40	40	60	72	0	17.5	21	0	FALSE
P_1	VSTMmask14	540	540	1080	1080	64	128	2	22	0.2	100	60	60	DRDS	120	40	40	60	73	0	17.5	24.5	10	FALSE
P_1	VSTMmask14	540	540	1080	1080	64	128	2	22	0.2	100	60	60	DRDS	120	40	40	60	74	0	17.5	10.5	10	FALSE
P_1	VSTMmask14	540	540	1080	1080	64	128	2	22	0.2	100	60	60	DRDS	120	40	40	60	75	0	28	28	16	TRUE
P_1	VSTMmask14	540	540	1080	1080	64	128	2	22	0.2	100	60	60	DRDS	120	40	40	60	76	0	28	31.5	0	TRUE
P_1	VSTMmask14	540	540	1080	1080	64	128	2	22	0.2	100	60	60	DRDS	120	40	40	60	77	0	17.5	7	10	FALSE
P_1	VSTMmask14	540	540	1080	1080	64	128	2	22	0.2	100	60	60	DRDS	120	40	40	60	78	0	17.5	28	10	TRUE
P_1	VSTMmask14	540	540	1080	1080	64	128	2	22	0.2	100	60	60	DRDS	120	40	40	60	79	0	17.5	10.5	0	FALSE
P_1	VSTMmask14	540	540	1080	1080	64	128	2	22	0.2	100	60	60	DRDS	120	40	40	60	80	0	17.5	17.5	0	FALSE
P_1	VSTMmask14	540	540	1080	1080	64	128	2	22	0.2	100	60	60	DRDS	120	40	40	60	81	0	17.5	17.5	10	FALSE
P_1	VSTMmask14	540	540	1080	1080	64	128	2	22	0.2	100	60	60	DRDS	120	40	40	60	82	0	28	38.5	16	TRUE
P_1	VSTMmask14	540	540	1080	1080	64	128	2	22	0.2	100	60	60	DRDS	120	40	40	60	83	0	17.5	14	0	FALSE
P_1	VSTMmask14	540	540	1080	1080	64	128	2	22	0.2	100	60	60	DRDS	120	40	40	60	84	0	28	21	0	FALSE
P_1	VSTMmask14	540	540	1080	1080	64	128	2	22	0.2	100	60	60	DRDS	120	40	40	60	85	0	17.5	21	0	FALSE
P_1	VSTMmask14	540	540	1080	1080	64	128	2	22	0.2	100	60	60	DRDS	120	40	40	60	86	0	28	35	0	TRUE
P_1	VSTMmask14	540	540	1080	1080	64	128	2	22	0.2	100	60	60	DRDS	120	40	40	60	87	0	28	31.5	16	TRUE
P_1	VSTMmask14	540	540	1080	1080	64	128	2	22	0.2	100	60	60	DRDS	120	40	40	60	88	0	17.5	24.5	10	TRUE
P_1	VSTMmask14	540	540	1080	1080	64	128	2	22	0.2	100	60	60	DRDS	120	40	40	60	89	0	17.5	21	10	TRUE
P_1	VSTMmask14	540	540	1080	1080	64	128	2	22	0.2	100	60	60	DRDS	120	40	40	60	90	0	17.5	14	0	FALSE
P_1	VSTMmask14	540	540	1080	1080	64	128	2	22	0.2	100	60	60	DRDS	120	40	40	60	91	0	17.5	7	0	FALSE
P_1	VSTMmask14	540	540	1080	1080	64	128	2	22	0.2	100	60	60	DRDS	120	40	40	60	92	0	17.5	28	10	TRUE
P_1	VSTMmask14	540	540	1080	1080	64	128	2	22	0.2	100	60	60	DRDS	120	40	40	60	93	0	28	28	0	FALSE
P_1	VSTMmask14	540	540	1080	1080	64	128	2	22	0.2	100	60	60	DRDS	120	40	40	60	94	0	28	24.5	16	FALSE
P_1	VSTMmask14	540	540	1080	1080	64	128	2	22	0.2	100	60	60	DRDS	120	40	40	60	95	0	17.5	28	0	TRUE
P_1	VSTMmask14	540	540	1080	1080	64	128	2	22	0.2	100	60	60	DRDS	120	40	40	60	96	0	28	24.5	0	FALSE
P_1	VSTMmask14	540	540	1080	1080	64	128	2	22	0.2	100	60	60	DRDS	120	40	40	60	97	0	17.5	17.5	0	FALSE
P_1	VSTMmask14	540	540	1080	1080	64	128	2	22	0.2	100	60	60	DRDS	120	40	40	60	98	0	28	38.5	16	FALSE
P_1	VSTMmask14	540	540	1080	1080	64	128	2	22	0.2	100	60	60	DRDS	120	40	40	60	99	0	17.5	10.5	10	FALSE
P_1	VSTMmask14	540	540	1080	1080	64	128	2	22	0.2	100	60	60	DRDS	120	40	40	60	100	0	17.5	24.5	0	TRUE
P_1	VSTMmask14	540	540	1080	1080	64	128	2	22	0.2	100	60	60	DRDS	120	40	40	60	101	0	17.5	7	10	FALSE
P_1	VSTMmask14	540	540	1080	1080	64	128	2	22	0.2	100	60	60	DRDS	120	40	40	60	102	0	28	31.5	0	TRUE
P_1	VSTMmask14	540	540	1080	1080	64	128	2	22	0.2	100	60	60	DRDS	120	40	40	60	103	0	17.5	10.5	0	FALSE
P_1	VSTMmask14	540	540	1080	1080	64	128	2	22	0.2	100	60	60	DRDS	120	40	40	60	104	0	28	38.5	0	TRUE
P_1	VSTMmask14	540	540	1080	1080	64	128	2	22	0.2	100	60	60	DRDS	120	40	40	60	105	0	28	28	16	FALSE
P_1	VSTMmask14	540	540	1080	1080	64	128	2	22	0.2	100	60	60	DRDS	120	40	40	60	106	0	28	17.5	0	FALSE
P_1	VSTMmask14	540	540	1080	1080	64	128	2	22	0.2	100	60	60	DRDS	120	40	40	60	107	0	17.5	17.5	10	FALSE
P_1	VSTMmask14	540	540	1080	1080	64	128	2	22	0.2	100	60	60	DRDS	120	40	40	60	108	0	28	21	0	FALSE
P_1	VSTMmask14	540	540	1080	1080	64	128	2	22	0.2	100	60	60	DRDS	120	40	40	60	109	0	28	35	16	FALSE
P_1	VSTMmask14	540	540	1080	1080	64	128	2	22	0.2	100	60	60	DRDS	120	40	40	60	110	0	28	21	16	FALSE
P_1	VSTMmask14	540	540	1080	1080	64	128	2	22	0.2	100	60	60	DRDS	120	40	40	60	111	0	28	17.5	16	FALSE
P_1	VSTMmask14	540	540	1080	1080	64	128	2	22	0.2	100	60	60	DRDS	120	40	40	60	112	0	17.5	14	10	TRUE
P_1	VSTMmask14	540	540	1080	1080	64	128	2	22	0.2	100	60	60	DRDS	120	40	40	60	113	0	17.5	28	0	TRUE
P_1	VSTMmask14	540	540	1080	1080	64	128	2	22	0.2	100	60	60	DRDS	120	40	40	60	114	0	28	17.5	16	FALSE
P_1	VSTMmask14	540	540	1080	1080	64	128	2	22	0.2	100	60	60	DRDS	120	40	40	60	115	0	28	31.5	16	FALSE
P_1	VSTMmask14	540	540	1080	1080	64	128	2	22	0.2	100	60	60	DRDS	120	40	40	60	116	0	28	35	16	FALSE
P_1	VSTMmask14	540	540	1080	1080	64	128	2	22	0.2	100	60	60	DRDS	120	40	40	60	117	0	28	28	0	TRUE
P_1	VSTMmask14	540	540	1080	1080	64	128	2	22	0.2	100	60	60	DRDS	120	40	40	60	118	0	28	24.5	16	FALSE
P_1	VSTMmask14	540	540	1080	1080	64	128	2	22	0.2	100	60	60	DRDS	120	40	40	60	119	0	28	35	0	TRUE
P_1	VSTMmask14	540	540	1080	1080	64	128	2	22	0.2	100	60	60	DRDS	120	40	40	60	120	0	28	38.5	0	TRUE
P_1	VSTMmask14	540	540	1080	1080	64	128	2	22	0.2	100	60	60	DRDS	120	40	40	60	121	0	28	38.5	16	TRUE
P_1	VSTMmask14	540	540	1080	1080	64	128	2	22	0.2	100	60	60	DRDS	120	40	40	60	122	0	28	21	16	FALSE
P_1	VSTMmask14	540	540	1080	1080	64	128	2	22	0.2	100	60	60	DRDS	120	40	40	60	123	0	28	24.5	0	TRUE
P_1	VSTMmask14	540	540	1080	1080	64	128	2	22	0.2	100	60	60	DRDS	120	40	40	60	124	0	17.5	17.5	10	FALSE
P_1	VSTMmask14	540	540	1080	1080	64	128	2	22	0.2	100	60	60	DRDS	120	40	40	60	125	0	17.5	24.5	0	TRUE
P_1	VSTMmask14	540	540	1080	1080	64	128	2	22	0.2	100	60	60	DRDS	120	40	40	60	126	0	28	17.5	0	FALSE
P_1	VSTMmask14	540	540	1080	1080	64	128	2	22	0.2	100	60	60	DRDS	120	40	40	60	127	0	17.5	7	10	FALSE
P_1	VSTMmask14	540	540	1080	1080	64	128	2	22	0.2	100	60	60	DRDS	120	40	40	60	128	0	17.5	14	10	FALSE
P_1	VSTMmask14	540	540	1080	1080	64	128	2	22	0.2	100	60	60	DRDS	120	40	40	60	129	0	17.5	17.5	0	TRUE
P_1	VSTMmask14	540	540	1080	1080	64	128	2	22	0.2	100	60	60	DRDS	120	40	40	60	130	0	28	28	16	FALSE
P_1	VSTMmask14	540	540	1080	1080	64	128	2	22	0.2	100	60	60	DRDS	120	40	40	60	131	0	17.5	7	0	FALSE
P_1	VSTMmask14	540	540	1080	1080	64	128	2	22	0.2	100	60	60	DRDS	120	40	40	60	132	0	17.5	14	0	FALSE
P_1	VSTMmask14	540	540	1080	1080	64	128	2	22	0.2	100	60	60	DRDS	120	40	40	60	133	0	17.5	10.5	10	FALSE
P_1	VSTMmask14	540	540	1080	1080	64	128	2	22	0.2	100	60	60	DRDS	120	40	40	60	134	0	17.5	24.5	10	FALSE
P_1	VSTMmask14	540	540	1080	1080	64	128	2	22	0.2	100	60	60	DRDS	120	40	40	60	135	0	28	31.5	0	TRUE
P_1	VSTMmask14	540	540	1080	1080	64	128	2	22	0.2	100	60	60	DRDS	120	40	40	60	136	0	28	21	0	FALSE
P_1	VSTMmask14	540	540	1080	1080	64	128	2	22	0.2	100	60	60	DRDS	120	40	40	60	137	0	17.5	21	0	TRUE
P_1	VSTMmask14	540	540	1080	1080	64	128	2	22	0.2	100	60	60	DRDS	120	40	40	60	138	0	17.5	21	10	FALSE
P_1	VSTMmask14	540	540	1080	1080	64	128	2	22	0.2	100	60	60	DRDS	120	40	40	60	139	0	17.5	28	10	TRUE
P_1	VSTMmask14	540	540	1080	1080	64	128	2	22	0.2	100	60	60	DRDS	120	40	40	60	140	0	17.5	10.5	0	FALSE
P_1	VSTMmask16	540	540	1080	1080	64	128	2	22	0.2	100	60	60	DRDS	120	40	40	60	1	0	-28	-21	-16	TRUE
P_1	VSTMmask16	540	540	1080	1080	64	128	2	22	0.2	100	60	60	DRDS	120	40	40	60	2	0	-28	-24.5	-16	FALSE
P_1	VSTMmask16	540	540	1080	1080	64	128	2	22	0.2	100	60	60	DRDS	120	40	40	60	3	0	-17.5	-7	0	TRUE
P_1	VSTMmask16	540	540	1080	1080	64	128	2	22	0.2	100	60	60	DRDS	120	40	40	60	4	0	-17.5	-14	-10	FALSE
P_1	VSTMmask16	540	540	1080	1080	64	128	2	22	0.2	100	60	60	DRDS	120	40	40	60	5	0	-17.5	-28	0	FALSE
P_1	VSTMmask16	540	540	1080	1080	64	128	2	22	0.2	100	60	60	DRDS	120	40	40	60	6	0	-17.5	-17.5	0	TRUE
P_1	VSTMmask16	540	540	1080	1080	64	128	2	22	0.2	100	60	60	DRDS	120	40	40	60	7	0	-28	-28	-16	FALSE
P_1	VSTMmask16	540	540	1080	1080	64	128	2	22	0.2	100	60	60	DRDS	120	40	40	60	8	0	-17.5	-14	0	TRUE
P_1	VSTMmask16	540	540	1080	1080	64	128	2	22	0.2	100	60	60	DRDS	120	40	40	60	9	0	-28	-21	0	TRUE
P_1	VSTMmask16	540	540	1080	1080	64	128	2	22	0.2	100	60	60	DRDS	120	40	40	60	10	0	-28	-38.5	0	FALSE
P_1	VSTMmask16	540	540	1080	1080	64	128	2	22	0.2	100	60	60	DRDS	120	40	40	60	11	0	-17.5	-21	-10	FALSE
P_1	VSTMmask16	540	540	1080	1080	64	128	2	22	0.2	100	60	60	DRDS	120	40	40	60	12	0	-17.5	-24.5	-10	TRUE
P_1	VSTMmask16	540	540	1080	1080	64	128	2	22	0.2	100	60	60	DRDS	120	40	40	60	13	0	-28	-24.5	0	TRUE
P_1	VSTMmask16	540	540	1080	1080	64	128	2	22	0.2	100	60	60	DRDS	120	40	40	60	14	0	-28	-17.5	-16	TRUE
P_1	VSTMmask16	540	540	1080	1080	64	128	2	22	0.2	100	60	60	DRDS	120	40	40	60	15	0	-28	-35	0	FALSE
P_1	VSTMmask16	540	540	1080	1080	64	128	2	22	0.2	100	60	60	DRDS	120	40	40	60	16	0	-17.5	-7	-10	TRUE
P_1	VSTMmask16	540	540	1080	1080	64	128	2	22	0.2	100	60	60	DRDS	120	40	40	60	17	0	-28	-28	0	FALSE
P_1	VSTMmask16	540	540	1080	1080	64	128	2	22	0.2	100	60	60	DRDS	120	40	40	60	18	0	-28	-17.5	0	TRUE
P_1	VSTMmask16	540	540	1080	1080	64	128	2	22	0.2	100	60	60	DRDS	120	40	40	60	19	0	-28	-35	-16	FALSE
P_1	VSTMmask16	540	540	1080	1080	64	128	2	22	0.2	100	60	60	DRDS	120	40	40	60	20	0	-17.5	-24.5	0	FALSE
P_1	VSTMmask16	540	540	1080	1080	64	128	2	22	0.2	100	60	60	DRDS	120	40	40	60	21	0	-17.5	-10.5	-10	TRUE
P_1	VSTMmask16	540	540	1080	1080	64	128	2	22	0.2	100	60	60	DRDS	120	40	40	60	22	0	-28	-31.5	0	FALSE
P_1	VSTMmask16	540	540	1080	1080	64	128	2	22	0.2	100	60	60	DRDS	120	40	40	60	23	0	-17.5	-10.5	0	FALSE
P_1	VSTMmask16	540	540	1080	1080	64	128	2	22	0.2	100	60	60	DRDS	120	40	40	60	24	0	-17.5	-28	-10	FALSE
P_1	VSTMmask16	540	540	1080	1080	64	128	2	22	0.2	100	60	60	DRDS	120	40	40	60	25	0	-28	-38.5	-16	FALSE
P_1	VSTMmask16	540	540	1080	1080	64	128	2	22	0.2	100	60	60	DRDS	120	40	40	60	26	0	-17.5	-21	0	FALSE
P_1	VSTMmask16	540	540	1080	1080	64	128	2	22	0.2	100	60	60	DRDS	120	40	40	60	27	0	-17.5	-17.5	-10	FALSE
P_1	VSTMmask16	540	540	1080	1080	64	128	2	22	0.2	100	60	60	DRDS	120	40	40	60	28	0	-28	-31.5	-16	FALSE
P_1	VSTMmask16	540	540	1080	1080	64	128	2	22	0.2	100	60	60	DRDS	120	40	40	60	29	0	-17.5	-7	-10	TRUE
P_1	VSTMmask16	540	540	1080	1080	64	128	2	22	0.2	100	60	60	DRDS	120	40	40	60	30	0	-17.5	-28	0	FALSE
P_1	VSTMmask16	540	540	1080	1080	64	128	2	22	0.2	100	60	60	DRDS	120	40	40	60	31	0	-28	-21	-16	TRUE
P_1	VSTMmask16	540	540	1080	1080	64	128	2	22	0.2	100	60	60	DRDS	120	40	40	60	32	0	-28	-17.5	-16	TRUE
P_1	VSTMmask16	540	540	1080	1080	64	128	2	22	0.2	100	60	60	DRDS	120	40	40	60	33	0	-28	-28	0	FALSE
P_1	VSTMmask16	540	540	1080	1080	64	128	2	22	0.2	100	60	60	DRDS	120	40	40	60	34	0	-17.5	-17.5	-10	TRUE
P_1	VSTMmask16	540	540	1080	1080	64	128	2	22	0.2	100	60	60	DRDS	120	40	40	60	35	0	-17.5	-24.5	-10	FALSE
P_1	VSTMmask16	540	540	1080	1080	64	128	2	22	0.2	100	60	60	DRDS	120	40	40	60	36	0	-28	-31.5	0	FALSE
P_1	VSTMmask16	540	540	1080	1080	64	128	2	22	0.2	100	60	60	DRDS	120	40	40	60	37	0	-28	-28	-16	FALSE
P_1	VSTMmask16	540	540	1080	1080	64	128	2	22	0.2	100	60	60	DRDS	120	40	40	60	38	0	-17.5	-28	-10	TRUE
P_1	VSTMmask16	540	540	1080	1080	64	128	2	22	0.2	100	60	60	DRDS	120	40	40	60	39	0	-28	-35	-16	FALSE
P_1	VSTMmask16	540	540	1080	1080	64	128	2	22	0.2	100	60	60	DRDS	120	40	40	60	40	0	-17.5	-10.5	-10	TRUE
P_1	VSTMmask16	540	540	1080	1080	64	128	2	22	0.2	100	60	60	DRDS	120	40	40	60	41	0	-17.5	-14	0	TRUE
P_1	VSTMmask16	540	540	1080	1080	64	128	2	22	0.2	100	60	60	DRDS	120	40	40	60	42	0	-28	-17.5	0	TRUE
P_1	VSTMmask16	540	540	1080	1080	64	128	2	22	0.2	100	60	60	DRDS	120	40	40	60	43	0	-17.5	-10.5	0	TRUE
P_1	VSTMmask16	540	540	1080	1080	64	128	2	22	0.2	100	60	60	DRDS	120	40	40	60	44	0	-28	-24.5	0	FALSE
P_1	VSTMmask16	540	540	1080	1080	64	128	2	22	0.2	100	60	60	DRDS	120	40	40	60	45	0	-17.5	-21	-10	TRUE
P_1	VSTMmask16	540	540	1080	1080	64	128	2	22	0.2	100	60	60	DRDS	120	40	40	60	46	0	-17.5	-7	0	TRUE
P_1	VSTMmask16	540	540	1080	1080	64	128	2	22	0.2	100	60	60	DRDS	120	40	40	60	47	0	-28	-21	0	FALSE
P_1	VSTMmask16	540	540	1080	1080	64	128	2	22	0.2	100	60	60	DRDS	120	40	40	60	48	0	-28	-35	0	FALSE
P_1	VSTMmask16	540	540	1080	1080	64	128	2	22	0.2	100	60	60	DRDS	120	40	40	60	49	0	-28	-31.5	-16	FALSE
P_1	VSTMmask16	540	540	1080	1080	64	128	2	22	0.2	100	60	60	DRDS	120	40	40	60	50	0	-28	-38.5	0	FALSE
P_1	VSTMmask16	540	540	1080	1080	64	128	2	22	0.2	100	60	60	DRDS	120	40	40	60	51	0	-28	-38.5	-16	FALSE
P_1	VSTMmask16	540	540	1080	1080	64	128	2	22	0.2	100	60	60	DRDS	120	40	40	60	52	0	-17.5	-17.5	0	FALSE
P_1	VSTMmask16	540	540	1080	1080	64	128	2	22	0.2	100	60	60	DRDS	120	40	40	60	53	0	-17.5	-21	0	FALSE
P_1	VSTMmask16	540	540	1080	1080	64	128	2	22	0.2	100	60	60	DRDS	120	40	40	60	54	0	-17.5	-24.5	0	FALSE
P_1	VSTMmask16	540	540	1080	1080	64	128	2	22	0.2	100	60	60	DRDS	120	40	40	60	55	0	-17.5	-14	-10	TRUE
P_1	VSTMmask16	540	540	1080	1080	64	128	2	22	0.2	100	60	60	DRDS	120	40	40	60	56	0	-28	-24.5	-16	FALSE
P_1	VSTMmask16	540	540	1080	1080	64	128	2	22	0.2	100	60	60	DRDS	120	40	40	60	57	0	-17.5	-24.5	-10	FALSE
P_1	VSTMmask16	540	540	1080	1080	64	128	2	22	0.2	100	60	60	DRDS	120	40	40	60	58	0	-28	-21	0	FALSE
P_1	VSTMmask16	540	540	1080	1080	64	128	2	22	0.2	100	60	60	DRDS	120	40	40	60	59	0	-17.5	-17.5	0	TRUE
P_1	VSTMmask16	540	540	1080	1080	64	128	2	22	0.2	100	60	60	DRDS	120	40	40	60	60	0	-28	-17.5	0	TRUE
P_1	VSTMmask16	540	540	1080	1080	64	128	2	22	0.2	100	60	60	DRDS	120	40	40	60	61	0	-17.5	-21	0	FALSE
P_1	VSTMmask16	540	540	1080	1080	64	128	2	22	0.2	100	60	60	DRDS	120	40	40	60	62	0	-17.5	-10.5	0	TRUE
P_1	VSTMmask16	540	540	1080	1080	64	128	2	22	0.2	100	60	60	DRDS	120	40	40	60	63	0	-17.5	-7	0	TRUE
P_1	VSTMmask16	540	540	1080	1080	64	128	2	22	0.2	100	60	60	DRDS	120	40	40	60	64	0	-28	-38.5	0	FALSE
P_1	VSTMmask16	540	540	1080	1080	64	128	2	22	0.2	100	60	60	DRDS	120	40	40	60	65	0	-28	-21	-16	TRUE
P_1	VSTMmask16	540	540	1080	1080	64	128	2	22	0.2	100	60	60	DRDS	120	40	40	60	66	0	-17.5	-14	0	TRUE
P_1	VSTMmask16	540	540	1080	1080	64	128	2	22	0.2	100	60	60	DRDS	120	40	40	60	67	0	-17.5	-28	0	FALSE
P_1	VSTMmask16	540	540	1080	1080	64	128	2	22	0.2	100	60	60	DRDS	120	40	40	60	68	0	-28	-24.5	-16	TRUE
P_1	VSTMmask16	540	540	1080	1080	64	128	2	22	0.2	100	60	60	DRDS	120	40	40	60	69	0	-17.5	-28	-10	FALSE
P_1	VSTMmask16	540	540	1080	1080	64	128	2	22	0.2	100	60	60	DRDS	120	40	40	60	70	0	-28	-17.5	-16	TRUE
P_1	VSTMmask16	540	540	1080	1080	64	128	2	22	0.2	100	60	60	DRDS	120	40	40	60	71	0	-28	-35	0	FALSE
P_1	VSTMmask16	540	540	1080	1080	64	128	2	22	0.2	100	60	60	DRDS	120	40	40	60	72	0	-17.5	-24.5	0	FALSE
P_1	VSTMmask16	540	540	1080	1080	64	128	2	22	0.2	100	60	60	DRDS	120	40	40	60	73	0	-28	-28	-16	FALSE
P_1	VSTMmask16	540	540	1080	1080	64	128	2	22	0.2	100	60	60	DRDS	120	40	40	60	74	0	-17.5	-17.5	-10	FALSE
P_1	VSTMmask16	540	540	1080	1080	64	128	2	22	0.2	100	60	60	DRDS	120	40	40	60	75	0	-28	-31.5	-16	FALSE
P_1	VSTMmask16	540	540	1080	1080	64	128	2	22	0.2	100	60	60	DRDS	120	40	40	60	76	0	-17.5	-7	-10	TRUE
P_1	VSTMmask16	540	540	1080	1080	64	128	2	22	0.2	100	60	60	DRDS	120	40	40	60	77	0	-28	-24.5	0	TRUE
P_1	VSTMmask16	540	540	1080	1080	64	128	2	22	0.2	100	60	60	DRDS	120	40	40	60	78	0	-28	-38.5	-16	FALSE
P_1	VSTMmask16	540	540	1080	1080	64	128	2	22	0.2	100	60	60	DRDS	120	40	40	60	79	0	-17.5	-10.5	-10	TRUE
P_1	VSTMmask16	540	540	1080	1080	64	128	2	22	0.2	100	60	60	DRDS	120	40	40	60	80	0	-28	-31.5	0	FALSE
P_1	VSTMmask16	540	540	1080	1080	64	128	2	22	0.2	100	60	60	DRDS	120	40	40	60	81	0	-28	-35	-16	FALSE
P_1	VSTMmask16	540	540	1080	1080	64	128	2	22	0.2	100	60	60	DRDS	120	40	40	60	82	0	-17.5	-14	-10	TRUE
P_1	VSTMmask16	540	540	1080	1080	64	128	2	22	0.2	100	60	60	DRDS	120	40	40	60	83	0	-28	-28	0	TRUE
P_1	VSTMmask16	540	540	1080	1080	64	128	2	22	0.2	100	60	60	DRDS	120	40	40	60	84	0	-17.5	-21	-10	FALSE
P_1	VSTMmask16	540	540	1080	1080	64	128	2	22	0.2	100	60	60	DRDS	120	40	40	60	85	0	-28	-28	-16	FALSE
P_1	VSTMmask16	540	540	1080	1080	64	128	2	22	0.2	100	60	60	DRDS	120	40	40	60	86	0	-17.5	-14	-10	FALSE
P_1	VSTMmask16	540	540	1080	1080	64	128	2	22	0.2	100	60	60	DRDS	120	40	40	60	87	0	-17.5	-28	0	FALSE
P_1	VSTMmask16	540	540	1080	1080	64	128	2	22	0.2	100	60	60	DRDS	120	40	40	60	88	0	-17.5	-10.5	-10	TRUE
P_1	VSTMmask16	540	540	1080	1080	64	128	2	22	0.2	100	60	60	DRDS	120	40	40	60	89	0	-17.5	-10.5	0	TRUE
P_1	VSTMmask16	540	540	1080	1080	64	128	2	22	0.2	100	60	60	DRDS	120	40	40	60	90	0	-17.5	-24.5	-10	FALSE
P_1	VSTMmask16	540	540	1080	1080	64	128	2	22	0.2	100	60	60	DRDS	120	40	40	60	91	0	-28	-31.5	0	FALSE
P_1	VSTMmask16	540	540	1080	1080	64	128	2	22	0.2	100	60	60	DRDS	120	40	40	60	92	0	-17.5	-28	-10	FALSE
P_1	VSTMmask16	540	540	1080	1080	64	128	2	22	0.2	100	60	60	DRDS	120	40	40	60	93	0	-28	-17.5	-16	TRUE
P_1	VSTMmask16	540	540	1080	1080	64	128	2	22	0.2	100	60	60	DRDS	120	40	40	60	94	0	-17.5	-7	-10	TRUE
P_1	VSTMmask16	540	540	1080	1080	64	128	2	22	0.2	100	60	60	DRDS	120	40	40	60	95	0	-17.5	-21	-10	FALSE
P_1	VSTMmask16	540	540	1080	1080	64	128	2	22	0.2	100	60	60	DRDS	120	40	40	60	96	0	-28	-21	0	FALSE
P_1	VSTMmask16	540	540	1080	1080	64	128	2	22	0.2	100	60	60	DRDS	120	40	40	60	97	0	-28	-35	-16	FALSE
P_1	VSTMmask16	540	540	1080	1080	64	128	2	22	0.2	100	60	60	DRDS	120	40	40	60	98	0	-28	-21	-16	FALSE
P_1	VSTMmask16	540	540	1080	1080	64	128	2	22	0.2	100	60	60	DRDS	120	40	40	60	99	0	-17.5	-14	0	TRUE
P_1	VSTMmask16	540	540	1080	1080	64	128	2	22	0.2	100	60	60	DRDS	120	40	40	60	100	0	-28	-38.5	-16	FALSE
P_1	VSTMmask16	540	540	1080	1080	64	128	2	22	0.2	100	60	60	DRDS	120	40	40	60	101	0	-17.5	-17.5	0	FALSE
P_1	VSTMmask16	540	540	1080	1080	64	128	2	22	0.2	100	60	60	DRDS	120	40	40	60	102	0	-28	-31.5	-16	TRUE
P_1	VSTMmask16	540	540	1080	1080	64	128	2	22	0.2	100	60	60	DRDS	120	40	40	60	103	0	-17.5	-17.5	-10	TRUE
P_1	VSTMmask16	540	540	1080	1080	64	128	2	22	0.2	100	60	60	DRDS	120	40	40	60	104	0	-28	-24.5	-16	TRUE
P_1	VSTMmask16	540	540	1080	1080	64	128	2	22	0.2	100	60	60	DRDS	120	40	40	60	105	0	-17.5	-24.5	0	FALSE
P_1	VSTMmask16	540	540	1080	1080	64	128	2	22	0.2	100	60	60	DRDS	120	40	40	60	106	0	-17.5	-21	0	FALSE
P_1	VSTMmask16	540	540	1080	1080	64	128	2	22	0.2	100	60	60	DRDS	120	40	40	60	107	0	-28	-28	0	FALSE
P_1	VSTMmask16	540	540	1080	1080	64	128	2	22	0.2	100	60	60	DRDS	120	40	40	60	108	0	-28	-35	0	FALSE
P_1	VSTMmask16	540	540	1080	1080	64	128	2	22	0.2	100	60	60	DRDS	120	40	40	60	109	0	-28	-38.5	0	FALSE
P_1	VSTMmask16	540	540	1080	1080	64	128	2	22	0.2	100	60	60	DRDS	120	40	40	60	110	0	-28	-17.5	0	TRUE
P_1	VSTMmask16	540	540	1080	1080	64	128	2	22	0.2	100	60	60	DRDS	120	40	40	60	111	0	-28	-24.5	0	TRUE
P_1	VSTMmask16	540	540	1080	1080	64	128	2	22	0.2	100	60	60	DRDS	120	40	40	60	112	0	-17.5	-7	0	TRUE
P_1	VSTMmask16	540	540	1080	1080	64	128	2	22	0.2	100	60	60	DRDS	120	40	40	60	113	0	-17.5	-21	-10	FALSE
P_1	VSTMmask16	540	540	1080	1080	64	128	2	22	0.2	100	60	60	DRDS	120	40	40	60	114	0	-17.5	-17.5	0	FALSE
P_1	VSTMmask16	540	540	1080	1080	64	128	2	22	0.2	100	60	60	DRDS	120	40	40	60	115	0	-17.5	-28	0	FALSE
P_1	VSTMmask16	540	540	1080	1080	64	128	2	22	0.2	100	60	60	DRDS	120	40	40	60	116	0	-17.5	-21	0	TRUE
P_1	VSTMmask16	540	540	1080	1080	64	128	2	22	0.2	100	60	60	DRDS	120	40	40	60	117	0	-17.5	-24.5	-10	FALSE
P_1	VSTMmask16	540	540	1080	1080	64	128	2	22	0.2	100	60	60	DRDS	120	40	40	60	118	0	-17.5	-7	0	TRUE
P_1	VSTMmask16	540	540	1080	1080	64	128	2	22	0.2	100	60	60	DRDS	120	40	40	60	119	0	-28	-38.5	-16	FALSE
P_1	VSTMmask16	540	540	1080	1080	64	128	2	22	0.2	100	60	60	DRDS	120	40	40	60	120	0	-17.5	-28	-10	FALSE
P_1	VSTMmask16	540	540	1080	1080	64	128	2	22	0.2	100	60	60	DRDS	120	40	40	60	121	0	-28	-31.5	-16	FALSE
P_1	VSTMmask16	540	540	1080	1080	64	128	2	22	0.2	100	60	60	DRDS	120	40	40	60	122	0	-28	-24.5	0	TRUE
P_1	VSTMmask16	540	540	1080	1080	64	128	2	22	0.2	100	60	60	DRDS	120	40	40	60	123	0	-17.5	-17.5	-10	FALSE
P_1	VSTMmask16	540	540	1080	1080	64	128	2	22	0.2	100	60	60	DRDS	120	40	40	60	124	0	-28	-21	-16	TRUE
P_1	VSTMmask16	540	540	1080	1080	64	128	2	22	0.2	100	60	60	DRDS	120	40	40	60	125	0	-17.5	-10.5	-10	TRUE
P_1	VSTMmask16	540	540	1080	1080	64	128	2	22	0.2	100	60	60	DRDS	120	40	40	60	126	0	-28	-24.5	-16	FALSE
P_1	VSTMmask16	540	540	1080	1080	64	128	2	22	0.2	100	60	60	DRDS	120	40	40	60	127	0	-28	-35	-16	FALSE
P_1	VSTMmask16	540	540	1080	1080	64	128	2	22	0.2	100	60	60	DRDS	120	40	40	60	128	0	-28	-31.5	0	FALSE
P_1	VSTMmask16	540	540	1080	1080	64	128	2	22	0.2	100	60	60	DRDS	120	40	40	60	129	0	-17.5	-14	0	TRUE
P_1	VSTMmask16	540	540	1080	1080	64	128	2	22	0.2	100	60	60	DRDS	120	40	40	60	130	0	-17.5	-24.5	0	TRUE
P_1	VSTMmask16	540	540	1080	1080	64	128	2	22	0.2	100	60	60	DRDS	120	40	40	60	131	0	-28	-28	-16	TRUE
P_1	VSTMmask16	540	540	1080	1080	64	128	2	22	0.2	100	60	60	DRDS	120	40	40	60	132	0	-28	-35	0	FALSE
P_1	VSTMmask16	540	540	1080	1080	64	128	2	22	0.2	100	60	60	DRDS	120	40	40	60	133	0	-17.5	-10.5	0	TRUE
P_1	VSTMmask16	540	540	1080	1080	64	128	2	22	0.2	100	60	60	DRDS	120	40	40	60	134	0	-28	-28	0	TRUE
P_1	VSTMmask16	540	540	1080	1080	64	128	2	22	0.2	100	60	60	DRDS	120	40	40	60	135	0	-17.5	-7	-10	TRUE
P_1	VSTMmask16	540	540	1080	1080	64	128	2	22	0.2	100	60	60	DRDS	120	40	40	60	136	0	-28	-38.5	0	FALSE
P_1	VSTMmask16	540	540	1080	1080	64	128	2	22	0.2	100	60	60	DRDS	120	40	40	60	137	0	-28	-17.5	0	TRUE
P_1	VSTMmask16	540	540	1080	1080	64	128	2	22	0.2	100	60	60	DRDS	120	40	40	60	138	0	-28	-17.5	-16	TRUE
P_1	VSTMmask16	540	540	1080	1080	64	128	2	22	0.2	100	60	60	DRDS	120	40	40	60	139	0	-17.5	-14	-10	TRUE
P_1	VSTMmask16	540	540	1080	1080	64	128	2	22	0.2	100	60	60	DRDS	120	40	40	60	140	0	-28	-21	0	FALSE
P_1	VSTMmask	540	540	1080	1080	64	128	2	22	0.2	100	60	60	DRDS	120	40	40	60	1	0	-17.5	-28	0	FALSE
P_1	VSTMmask	540	540	1080	1080	64	128	2	22	0.2	100	60	60	DRDS	120	40	40	60	2	0	-28	-17.5	0	TRUE
P_1	VSTMmask	540	540	1080	1080	64	128	2	22	0.2	100	60	60	DRDS	120	40	40	60	3	0	-28	-21	-16	TRUE
P_1	VSTMmask	540	540	1080	1080	64	128	2	22	0.2	100	60	60	DRDS	120	40	40	60	4	0	-17.5	-14	-10	TRUE
P_1	VSTMmask	540	540	1080	1080	64	128	2	22	0.2	100	60	60	DRDS	120	40	40	60	5	0	-28	-31.5	-16	FALSE
P_1	VSTMmask	540	540	1080	1080	64	128	2	22	0.2	100	60	60	DRDS	120	40	40	60	6	0	-17.5	-24.5	-10	FALSE
P_1	VSTMmask	540	540	1080	1080	64	128	2	22	0.2	100	60	60	DRDS	120	40	40	60	7	0	-17.5	-24.5	0	TRUE
P_1	VSTMmask	540	540	1080	1080	64	128	2	22	0.2	100	60	60	DRDS	120	40	40	60	8	0	-28	-17.5	-16	TRUE
P_1	VSTMmask	540	540	1080	1080	64	128	2	22	0.2	100	60	60	DRDS	120	40	40	60	9	0	-17.5	-14	0	TRUE
P_1	VSTMmask	540	540	1080	1080	64	128	2	22	0.2	100	60	60	DRDS	120	40	40	60	10	0	-17.5	-10.5	-10	TRUE
P_1	VSTMmask	540	540	1080	1080	64	128	2	22	0.2	100	60	60	DRDS	120	40	40	60	11	0	-28	-35	0	FALSE
P_1	VSTMmask	540	540	1080	1080	64	128	2	22	0.2	100	60	60	DRDS	120	40	40	60	12	0	-28	-24.5	0	TRUE
P_1	VSTMmask	540	540	1080	1080	64	128	2	22	0.2	100	60	60	DRDS	120	40	40	60	13	0	-17.5	-17.5	-10	TRUE
P_1	VSTMmask	540	540	1080	1080	64	128	2	22	0.2	100	60	60	DRDS	120	40	40	60	14	0	-28	-31.5	0	FALSE
P_1	VSTMmask	540	540	1080	1080	64	128	2	22	0.2	100	60	60	DRDS	120	40	40	60	15	0	-28	-21	0	TRUE
P_1	VSTMmask	540	540	1080	1080	64	128	2	22	0.2	100	60	60	DRDS	120	40	40	60	16	0	-17.5	-28	-10	FALSE
P_1	VSTMmask	540	540	1080	1080	64	128	2	22	0.2	100	60	60	DRDS	120	40	40	60	17	0	-17.5	-21	0	FALSE
P_1	VSTMmask	540	540	1080	1080	64	128	2	22	0.2	100	60	60	DRDS	120	40	40	60	18	0	-28	-24.5	-16	TRUE
P_1	VSTMmask	540	540	1080	1080	64	128	2	22	0.2	100	60	60	DRDS	120	40	40	60	19	0	-17.5	-7	0	TRUE
P_1	VSTMmask	540	540	1080	1080	64	128	2	22	0.2	100	60	60	DRDS	120	40	40	60	20	0	-17.5	-7	-10	TRUE
P_1	VSTMmask	540	540	1080	1080	64	128	2	22	0.2	100	60	60	DRDS	120	40	40	60	21	0	-28	-28	-16	TRUE
P_1	VSTMmask	540	540	1080	1080	64	128	2	22	0.2	100	60	60	DRDS	120	40	40	60	22	0	-28	-38.5	0	FALSE
P_1	VSTMmask	540	540	1080	1080	64	128	2	22	0.2	100	60	60	DRDS	120	40	40	60	23	0	-28	-28	0	TRUE
P_1	VSTMmask	540	540	1080	1080	64	128	2	22	0.2	100	60	60	DRDS	120	40	40	60	24	0	-28	-35	-16	FALSE
P_1	VSTMmask	540	540	1080	1080	64	128	2	22	0.2	100	60	60	DRDS	120	40	40	60	25	0	-17.5	-21	-10	TRUE
P_1	VSTMmask	540	540	1080	1080	64	128	2	22	0.2	100	60	60	DRDS	120	40	40	60	26	0	-28	-38.5	-16	FALSE
P_1	VSTMmask	540	540	1080	1080	64	128	2	22	0.2	100	60	60	DRDS	120	40	40	60	27	0	-17.5	-17.5	0	TRUE
P_1	VSTMmask	540	540	1080	1080	64	128	2	22	0.2	100	60	60	DRDS	120	40	40	60	28	0	-17.5	-10.5	0	TRUE
P_1	VSTMmask	540	540	1080	1080	64	128	2	22	0.2	100	60	60	DRDS	120	40	40	60	29	0	-28	-24.5	-16	FALSE
P_1	VSTMmask	540	540	1080	1080	64	128	2	22	0.2	100	60	60	DRDS	120	40	40	60	30	0	-28	-28	0	FALSE
P_1	VSTMmask	540	540	1080	1080	64	128	2	22	0.2	100	60	60	DRDS	120	40	40	60	31	0	-28	-24.5	0	TRUE
P_1	VSTMmask	540	540	1080	1080	64	128	2	22	0.2	100	60	60	DRDS	120	40	40	60	32	0	-28	-38.5	0	FALSE
P_1	VSTMmask	540	540	1080	1080	64	128	2	22	0.2	100	60	60	DRDS	120	40	40	60	33	0	-17.5	-17.5	0	TRUE
P_1	VSTMmask	540	540	1080	1080	64	128	2	22	0.2	100	60	60	DRDS	120	40	40	60	34	0	-17.5	-17.5	-10	TRUE
P_1	VSTMmask	540	540	1080	1080	64	128	2	22	0.2	100	60	60	DRDS	120	40	40	60	35	0	-28	-21	0	FALSE
P_1	VSTMmask	540	540	1080	1080	64	128	2	22	0.2	100	60	60	DRDS	120	40	40	60	36	0	-28	-35	-16	FALSE
P_1	VSTMmask	540	540	1080	1080	64	128	2	22	0.2	100	60	60	DRDS	120	40	40	60	37	0	-28	-31.5	0	FALSE
P_1	VSTMmask	540	540	1080	1080	64	128	2	22	0.2	100	60	60	DRDS	120	40	40	60	38	0	-17.5	-28	-10	FALSE
P_1	VSTMmask	540	540	1080	1080	64	128	2	22	0.2	100	60	60	DRDS	120	40	40	60	39	0	-28	-17.5	0	TRUE
P_1	VSTMmask	540	540	1080	1080	64	128	2	22	0.2	100	60	60	DRDS	120	40	40	60	40	0	-17.5	-7	0	TRUE
P_1	VSTMmask	540	540	1080	1080	64	128	2	22	0.2	100	60	60	DRDS	120	40	40	60	41	0	-28	-28	-16	FALSE
P_1	VSTMmask	540	540	1080	1080	64	128	2	22	0.2	100	60	60	DRDS	120	40	40	60	42	0	-17.5	-10.5	0	TRUE
P_1	VSTMmask	540	540	1080	1080	64	128	2	22	0.2	100	60	60	DRDS	120	40	40	60	43	0	-28	-17.5	-16	FALSE
P_1	VSTMmask	540	540	1080	1080	64	128	2	22	0.2	100	60	60	DRDS	120	40	40	60	44	0	-17.5	-7	-10	TRUE
P_1	VSTMmask	540	540	1080	1080	64	128	2	22	0.2	100	60	60	DRDS	120	40	40	60	45	0	-17.5	-24.5	0	FALSE
P_1	VSTMmask	540	540	1080	1080	64	128	2	22	0.2	100	60	60	DRDS	120	40	40	60	46	0	-28	-35	0	FALSE
P_1	VSTMmask	540	540	1080	1080	64	128	2	22	0.2	100	60	60	DRDS	120	40	40	60	47	0	-17.5	-14	-10	TRUE
P_1	VSTMmask	540	540	1080	1080	64	128	2	22	0.2	100	60	60	DRDS	120	40	40	60	48	0	-17.5	-14	0	FALSE
P_1	VSTMmask	540	540	1080	1080	64	128	2	22	0.2	100	60	60	DRDS	120	40	40	60	49	0	-17.5	-10.5	-10	TRUE
P_1	VSTMmask	540	540	1080	1080	64	128	2	22	0.2	100	60	60	DRDS	120	40	40	60	50	0	-28	-38.5	-16	TRUE
P_1	VSTMmask	540	540	1080	1080	64	128	2	22	0.2	100	60	60	DRDS	120	40	40	60	51	0	-17.5	-24.5	-10	TRUE
P_1	VSTMmask	540	540	1080	1080	64	128	2	22	0.2	100	60	60	DRDS	120	40	40	60	52	0	-28	-21	-16	FALSE
P_1	VSTMmask	540	540	1080	1080	64	128	2	22	0.2	100	60	60	DRDS	120	40	40	60	53	0	-17.5	-28	0	FALSE
P_1	VSTMmask	540	540	1080	1080	64	128	2	22	0.2	100	60	60	DRDS	120	40	40	60	54	0	-28	-31.5	-16	FALSE
P_1	VSTMmask	540	540	1080	1080	64	128	2	22	0.2	100	60	60	DRDS	120	40	40	60	55	0	-17.5	-21	-10	FALSE
P_1	VSTMmask	540	540	1080	1080	64	128	2	22	0.2	100	60	60	DRDS	120	40	40	60	56	0	-17.5	-21	0	FALSE
P_1	VSTMmask	540	540	1080	1080	64	128	2	22	0.2	100	60	60	DRDS	120	40	40	60	57	0	-17.5	-24.5	0	FALSE
P_1	VSTMmask	540	540	1080	1080	64	128	2	22	0.2	100	60	60	DRDS	120	40	40	60	58	0	-17.5	-24.5	-10	FALSE
P_1	VSTMmask	540	540	1080	1080	64	128	2	22	0.2	100	60	60	DRDS	120	40	40	60	59	0	-28	-17.5	0	FALSE
P_1	VSTMmask	540	540	1080	1080	64	128	2	22	0.2	100	60	60	DRDS	120	40	40	60	60	0	-28	-38.5	0	FALSE
P_1	VSTMmask	540	540	1080	1080	64	128	2	22	0.2	100	60	60	DRDS	120	40	40	60	61	0	-17.5	-14	-10	TRUE
P_1	VSTMmask	540	540	1080	1080	64	128	2	22	0.2	100	60	60	DRDS	120	40	40	60	62	0	-28	-21	-16	TRUE
P_1	VSTMmask	540	540	1080	1080	64	128	2	22	0.2	100	60	60	DRDS	120	40	40	60	63	0	-17.5	-7	-10	TRUE
P_1	VSTMmask	540	540	1080	1080	64	128	2	22	0.2	100	60	60	DRDS	120	40	40	60	64	0	-28	-24.5	0	FALSE
P_1	VSTMmask	540	540	1080	1080	64	128	2	22	0.2	100	60	60	DRDS	120	40	40	60	65	0	-28	-17.5	-16	TRUE
P_1	VSTMmask	540	540	1080	1080	64	128	2	22	0.2	100	60	60	DRDS	120	40	40	60	66	0	-17.5	-14	0	TRUE
P_1	VSTMmask	540	540	1080	1080	64	128	2	22	0.2	100	60	60	DRDS	120	40	40	60	67	0	-17.5	-17.5	0	TRUE
P_1	VSTMmask	540	540	1080	1080	64	128	2	22	0.2	100	60	60	DRDS	120	40	40	60	68	0	-17.5	-10.5	-10	TRUE
P_1	VSTMmask	540	540	1080	1080	64	128	2	22	0.2	100	60	60	DRDS	120	40	40	60	69	0	-17.5	-17.5	-10	TRUE
P_1	VSTMmask	540	540	1080	1080	64	128	2	22	0.2	100	60	60	DRDS	120	40	40	60	70	0	-28	-35	0	FALSE
P_1	VSTMmask	540	540	1080	1080	64	128	2	22	0.2	100	60	60	DRDS	120	40	40	60	71	0	-17.5	-28	-10	FALSE
P_1	VSTMmask	540	540	1080	1080	64	128	2	22	0.2	100	60	60	DRDS	120	40	40	60	72	0	-28	-38.5	-16	FALSE
P_1	VSTMmask	540	540	1080	1080	64	128	2	22	0.2	100	60	60	DRDS	120	40	40	60	73	0	-28	-35	-16	FALSE
P_1	VSTMmask	540	540	1080	1080	64	128	2	22	0.2	100	60	60	DRDS	120	40	40	60	74	0	-28	-31.5	0	FALSE
P_1	VSTMmask	540	540	1080	1080	64	128	2	22	0.2	100	60	60	DRDS	120	40	40	60	75	0	-17.5	-21	-10	FALSE
P_1	VSTMmask	540	540	1080	1080	64	128	2	22	0.2	100	60	60	DRDS	120	40	40	60	76	0	-28	-21	0	FALSE
P_1	VSTMmask	540	540	1080	1080	64	128	2	22	0.2	100	60	60	DRDS	120	40	40	60	77	0	-17.5	-21	0	FALSE
P_1	VSTMmask	540	540	1080	1080	64	128	2	22	0.2	100	60	60	DRDS	120	40	40	60	78	0	-28	-28	0	FALSE
P_1	VSTMmask	540	540	1080	1080	64	128	2	22	0.2	100	60	60	DRDS	120	40	40	60	79	0	-17.5	-7	0	TRUE
P_1	VSTMmask	540	540	1080	1080	64	128	2	22	0.2	100	60	60	DRDS	120	40	40	60	80	0	-17.5	-10.5	0	TRUE
P_1	VSTMmask	540	540	1080	1080	64	128	2	22	0.2	100	60	60	DRDS	120	40	40	60	81	0	-28	-28	-16	FALSE
P_1	VSTMmask	540	540	1080	1080	64	128	2	22	0.2	100	60	60	DRDS	120	40	40	60	82	0	-28	-31.5	-16	FALSE
P_1	VSTMmask	540	540	1080	1080	64	128	2	22	0.2	100	60	60	DRDS	120	40	40	60	83	0	-28	-24.5	-16	FALSE
P_1	VSTMmask	540	540	1080	1080	64	128	2	22	0.2	100	60	60	DRDS	120	40	40	60	84	0	-17.5	-28	0	FALSE
P_1	VSTMmask	540	540	1080	1080	64	128	2	22	0.2	100	60	60	DRDS	120	40	40	60	85	0	-28	-35	0	FALSE
P_1	VSTMmask	540	540	1080	1080	64	128	2	22	0.2	100	60	60	DRDS	120	40	40	60	86	0	-17.5	-28	0	FALSE
P_1	VSTMmask	540	540	1080	1080	64	128	2	22	0.2	100	60	60	DRDS	120	40	40	60	87	0	-28	-31.5	-16	FALSE
P_1	VSTMmask	540	540	1080	1080	64	128	2	22	0.2	100	60	60	DRDS	120	40	40	60	88	0	-17.5	-10.5	0	TRUE
P_1	VSTMmask	540	540	1080	1080	64	128	2	22	0.2	100	60	60	DRDS	120	40	40	60	89	0	-28	-31.5	0	FALSE
P_1	VSTMmask	540	540	1080	1080	64	128	2	22	0.2	100	60	60	DRDS	120	40	40	60	90	0	-28	-28	-16	TRUE
P_1	VSTMmask	540	540	1080	1080	64	128	2	22	0.2	100	60	60	DRDS	120	40	40	60	91	0	-28	-38.5	-16	FALSE
P_1	VSTMmask	540	540	1080	1080	64	128	2	22	0.2	100	60	60	DRDS	120	40	40	60	92	0	-28	-35	-16	FALSE
P_1	VSTMmask	540	540	1080	1080	64	128	2	22	0.2	100	60	60	DRDS	120	40	40	60	93	0	-28	-21	-16	TRUE
P_1	VSTMmask	540	540	1080	1080	64	128	2	22	0.2	100	60	60	DRDS	120	40	40	60	94	0	-28	-17.5	0	TRUE
P_1	VSTMmask	540	540	1080	1080	64	128	2	22	0.2	100	60	60	DRDS	120	40	40	60	95	0	-28	-28	0	FALSE
P_1	VSTMmask	540	540	1080	1080	64	128	2	22	0.2	100	60	60	DRDS	120	40	40	60	96	0	-17.5	-21	-10	TRUE
P_1	VSTMmask	540	540	1080	1080	64	128	2	22	0.2	100	60	60	DRDS	120	40	40	60	97	0	-17.5	-24.5	-10	TRUE
P_1	VSTMmask	540	540	1080	1080	64	128	2	22	0.2	100	60	60	DRDS	120	40	40	60	98	0	-17.5	-17.5	0	FALSE
P_1	VSTMmask	540	540	1080	1080	64	128	2	22	0.2	100	60	60	DRDS	120	40	40	60	99	0	-17.5	-14	0	TRUE
P_1	VSTMmask	540	540	1080	1080	64	128	2	22	0.2	100	60	60	DRDS	120	40	40	60	100	0	-28	-17.5	-16	FALSE
P_1	VSTMmask	540	540	1080	1080	64	128	2	22	0.2	100	60	60	DRDS	120	40	40	60	101	0	-17.5	-24.5	0	FALSE
P_1	VSTMmask	540	540	1080	1080	64	128	2	22	0.2	100	60	60	DRDS	120	40	40	60	102	0	-28	-24.5	-16	FALSE
P_1	VSTMmask	540	540	1080	1080	64	128	2	22	0.2	100	60	60	DRDS	120	40	40	60	103	0	-17.5	-17.5	-10	FALSE
P_1	VSTMmask	540	540	1080	1080	64	128	2	22	0.2	100	60	60	DRDS	120	40	40	60	104	0	-17.5	-7	0	TRUE
P_1	VSTMmask	540	540	1080	1080	64	128	2	22	0.2	100	60	60	DRDS	120	40	40	60	105	0	-17.5	-7	-10	TRUE
P_1	VSTMmask	540	540	1080	1080	64	128	2	22	0.2	100	60	60	DRDS	120	40	40	60	106	0	-28	-24.5	0	TRUE
P_1	VSTMmask	540	540	1080	1080	64	128	2	22	0.2	100	60	60	DRDS	120	40	40	60	107	0	-17.5	-21	0	FALSE
P_1	VSTMmask	540	540	1080	1080	64	128	2	22	0.2	100	60	60	DRDS	120	40	40	60	108	0	-17.5	-28	-10	FALSE
P_1	VSTMmask	540	540	1080	1080	64	128	2	22	0.2	100	60	60	DRDS	120	40	40	60	109	0	-17.5	-14	-10	TRUE
P_1	VSTMmask	540	540	1080	1080	64	128	2	22	0.2	100	60	60	DRDS	120	40	40	60	110	0	-28	-38.5	0	FALSE
P_1	VSTMmask	540	540	1080	1080	64	128	2	22	0.2	100	60	60	DRDS	120	40	40	60	111	0	-28	-21	0	FALSE
P_1	VSTMmask	540	540	1080	1080	64	128	2	22	0.2	100	60	60	DRDS	120	40	40	60	112	0	-17.5	-10.5	-10	TRUE
P_1	VSTMmask	540	540	1080	1080	64	128	2	22	0.2	100	60	60	DRDS	120	40	40	60	113	0	-28	-17.5	-16	TRUE
P_1	VSTMmask	540	540	1080	1080	64	128	2	22	0.2	100	60	60	DRDS	120	40	40	60	114	0	-28	-28	-16	TRUE
P_1	VSTMmask	540	540	1080	1080	64	128	2	22	0.2	100	60	60	DRDS	120	40	40	60	115	0	-28	-35	-16	FALSE
P_1	VSTMmask	540	540	1080	1080	64	128	2	22	0.2	100	60	60	DRDS	120	40	40	60	116	0	-17.5	-17.5	0	FALSE
P_1	VSTMmask	540	540	1080	1080	64	128	2	22	0.2	100	60	60	DRDS	120	40	40	60	117	0	-17.5	-10.5	0	TRUE
P_1	VSTMmask	540	540	1080	1080	64	128	2	22	0.2	100	60	60	DRDS	120	40	40	60	118	0	-17.5	-28	-10	TRUE
P_1	VSTMmask	540	540	1080	1080	64	128	2	22	0.2	100	60	60	DRDS	120	40	40	60	119	0	-17.5	-28	0	FALSE
P_1	VSTMmask	540	540	1080	1080	64	128	2	22	0.2	100	60	60	DRDS	120	40	40	60	120	0	-17.5	-24.5	-10	FALSE
P_1	VSTMmask	540	540	1080	1080	64	128	2	22	0.2	100	60	60	DRDS	120	40	40	60	121	0	-28	-38.5	-16	FALSE
P_1	VSTMmask	540	540	1080	1080	64	128	2	22	0.2	100	60	60	DRDS	120	40	40	60	122	0	-17.5	-7	-10	TRUE
P_1	VSTMmask	540	540	1080	1080	64	128	2	22	0.2	100	60	60	DRDS	120	40	40	60	123	0	-17.5	-21	0	FALSE
P_1	VSTMmask	540	540	1080	1080	64	128	2	22	0.2	100	60	60	DRDS	120	40	40	60	124	0	-28	-28	0	FALSE
P_1	VSTMmask	540	540	1080	1080	64	128	2	22	0.2	100	60	60	DRDS	120	40	40	60	125	0	-17.5	-17.5	-10	FALSE
P_1	VSTMmask	540	540	1080	1080	64	128	2	22	0.2	100	60	60	DRDS	120	40	40	60	126	0	-28	-17.5	0	TRUE
P_1	VSTMmask	540	540	1080	1080	64	128	2	22	0.2	100	60	60	DRDS	120	40	40	60	127	0	-17.5	-7	0	TRUE
P_1	VSTMmask	540	540	1080	1080	64	128	2	22	0.2	100	60	60	DRDS	120	40	40	60	128	0	-28	-35	0	FALSE
P_1	VSTMmask	540	540	1080	1080	64	128	2	22	0.2	100	60	60	DRDS	120	40	40	60	129	0	-28	-21	-16	FALSE
P_1	VSTMmask	540	540	1080	1080	64	128	2	22	0.2	100	60	60	DRDS	120	40	40	60	130	0	-28	-31.5	0	FALSE
P_1	VSTMmask	540	540	1080	1080	64	128	2	22	0.2	100	60	60	DRDS	120	40	40	60	131	0	-17.5	-14	0	TRUE
P_1	VSTMmask	540	540	1080	1080	64	128	2	22	0.2	100	60	60	DRDS	120	40	40	60	132	0	-17.5	-24.5	0	FALSE
P_1	VSTMmask	540	540	1080	1080	64	128	2	22	0.2	100	60	60	DRDS	120	40	40	60	133	0	-28	-31.5	-16	FALSE
P_1	VSTMmask	540	540	1080	1080	64	128	2	22	0.2	100	60	60	DRDS	120	40	40	60	134	0	-17.5	-10.5	-10	TRUE
P_1	VSTMmask	540	540	1080	1080	64	128	2	22	0.2	100	60	60	DRDS	120	40	40	60	135	0	-28	-24.5	0	FALSE
P_1	VSTMmask	540	540	1080	1080	64	128	2	22	0.2	100	60	60	DRDS	120	40	40	60	136	0	-28	-24.5	-16	FALSE
P_1	VSTMmask	540	540	1080	1080	64	128	2	22	0.2	100	60	60	DRDS	120	40	40	60	137	0	-28	-21	0	TRUE
P_1	VSTMmask	540	540	1080	1080	64	128	2	22	0.2	100	60	60	DRDS	120	40	40	60	138	0	-28	-38.5	0	FALSE
P_1	VSTMmask	540	540	1080	1080	64	128	2	22	0.2	100	60	60	DRDS	120	40	40	60	139	0	-17.5	-21	-10	FALSE
P_1	VSTMmask	540	540	1080	1080	64	128	2	22	0.2	100	60	60	DRDS	120	40	40	60	140	0	-17.5	-14	-10	TRUE
P_1	VSTMmask2	540	540	1080	1080	64	128	2	22	0.8	100	60	60	DRDS	120	40	40	60	1	0	28	17.5	13	FALSE
P_1	VSTMmask2	540	540	1080	1080	64	128	2	22	0.8	100	60	60	DRDS	120	40	40	60	2	0	17.5	10.5	7	FALSE
P_1	VSTMmask2	540	540	1080	1080	64	128	2	22	0.8	100	60	60	DRDS	120	40	40	60	3	0	17.5	21	7	FALSE
P_1	VSTMmask2	540	540	1080	1080	64	128	2	22	0.8	100	60	60	DRDS	120	40	40	60	4	0	17.5	17.5	7	FALSE
P_1	VSTMmask2	540	540	1080	1080	64	128	2	22	0.8	100	60	60	DRDS	120	40	40	60	5	0	17.5	24.5	4	TRUE
P_1	VSTMmask2	540	540	1080	1080	64	128	2	22	0.8	100	60	60	DRDS	120	40	40	60	6	0	17.5	24.5	7	TRUE
P_1	VSTMmask2	540	540	1080	1080	64	128	2	22	0.8	100	60	60	DRDS	120	40	40	60	7	0	17.5	7	4	FALSE
P_1	VSTMmask2	540	540	1080	1080	64	128	2	22	0.8	100	60	60	DRDS	120	40	40	60	8	0	17.5	10.5	4	FALSE
P_1	VSTMmask2	540	540	1080	1080	64	128	2	22	0.8	100	60	60	DRDS	120	40	40	60	9	0	28	28	10	TRUE
P_1	VSTMmask2	540	540	1080	1080	64	128	2	22	0.8	100	60	60	DRDS	120	40	40	60	10	0	17.5	14	7	FALSE
P_1	VSTMmask2	540	540	1080	1080	64	128	2	22	0.8	100	60	60	DRDS	120	40	40	60	11	0	17.5	14	4	FALSE
P_1	VSTMmask2	540	540	1080	1080	64	128	2	22	0.8	100	60	60	DRDS	120	40	40	60	12	0	28	35	13	TRUE
P_1	VSTMmask2	540	540	1080	1080	64	128	2	22	0.8	100	60	60	DRDS	120	40	40	60	13	0	28	21	10	FALSE
P_1	VSTMmask2	540	540	1080	1080	64	128	2	22	0.8	100	60	60	DRDS	120	40	40	60	14	0	17.5	17.5	4	FALSE
P_1	VSTMmask2	540	540	1080	1080	64	128	2	22	0.8	100	60	60	DRDS	120	40	40	60	15	0	28	31.5	10	TRUE
P_1	VSTMmask2	540	540	1080	1080	64	128	2	22	0.8	100	60	60	DRDS	120	40	40	60	16	0	28	38.5	13	TRUE
P_1	VSTMmask2	540	540	1080	1080	64	128	2	22	0.8	100	60	60	DRDS	120	40	40	60	17	0	17.5	28	4	TRUE
P_1	VSTMmask2	540	540	1080	1080	64	128	2	22	0.8	100	60	60	DRDS	120	40	40	60	18	0	28	28	13	FALSE
P_1	VSTMmask2	540	540	1080	1080	64	128	2	22	0.8	100	60	60	DRDS	120	40	40	60	19	0	28	24.5	10	FALSE
P_1	VSTMmask2	540	540	1080	1080	64	128	2	22	0.8	100	60	60	DRDS	120	40	40	60	20	0	28	17.5	10	TRUE
P_1	VSTMmask2	540	540	1080	1080	64	128	2	22	0.8	100	60	60	DRDS	120	40	40	60	21	0	28	21	13	FALSE
P_1	VSTMmask2	540	540	1080	1080	64	128	2	22	0.8	100	60	60	DRDS	120	40	40	60	22	0	17.5	21	4	FALSE
P_1	VSTMmask2	540	540	1080	1080	64	128	2	22	0.8	100	60	60	DRDS	120	40	40	60	23	0	17.5	28	7	TRUE
P_1	VSTMmask2	540	540	1080	1080	64	128	2	22	0.8	100	60	60	DRDS	120	40	40	60	24	0	28	38.5	10	TRUE
P_1	VSTMmask2	540	540	1080	1080	64	128	2	22	0.8	100	60	60	DRDS	120	40	40	60	25	0	28	24.5	13	FALSE
P_1	VSTMmask2	540	540	1080	1080	64	128	2	22	0.8	100	60	60	DRDS	120	40	40	60	26	0	17.5	7	7	FALSE
P_1	VSTMmask2	540	540	1080	1080	64	128	2	22	0.8	100	60	60	DRDS	120	40	40	60	27	0	28	31.5	13	FALSE
P_1	VSTMmask2	540	540	1080	1080	64	128	2	22	0.8	100	60	60	DRDS	120	40	40	60	28	0	28	35	10	TRUE
P_1	VSTMmask2	540	540	1080	1080	64	128	2	22	0.8	100	60	60	DRDS	120	40	40	60	29	0	17.5	10.5	4	FALSE
P_1	VSTMmask2	540	540	1080	1080	64	128	2	22	0.8	100	60	60	DRDS	120	40	40	60	30	0	28	35	13	FALSE
P_1	VSTMmask2	540	540	1080	1080	64	128	2	22	0.8	100	60	60	DRDS	120	40	40	60	31	0	28	35	10	FALSE
P_1	VSTMmask2	540	540	1080	1080	64	128	2	22	0.8	100	60	60	DRDS	120	40	40	60	32	0	17.5	14	7	TRUE
P_1	VSTMmask2	540	540	1080	1080	64	128	2	22	0.8	100	60	60	DRDS	120	40	40	60	33	0	28	24.5	13	FALSE
P_1	VSTMmask2	540	540	1080	1080	64	128	2	22	0.8	100	60	60	DRDS	120	40	40	60	34	0	17.5	10.5	7	FALSE
P_1	VSTMmask2	540	540	1080	1080	64	128	2	22	0.8	100	60	60	DRDS	120	40	40	60	35	0	28	31.5	10	FALSE
P_1	VSTMmask2	540	540	1080	1080	64	128	2	22	0.8	100	60	60	DRDS	120	40	40	60	36	0	28	24.5	10	FALSE
P_1	VSTMmask2	540	540	1080	1080	64	128	2	22	0.8	100	60	60	DRDS	120	40	40	60	37	0	17.5	14	4	FALSE
P_1	VSTMmask2	540	540	1080	1080	64	128	2	22	0.8	100	60	60	DRDS	120	40	40	60	38	0	17.5	28	4	TRUE
P_1	VSTMmask2	540	540	1080	1080	64	128	2	22	0.8	100	60	60	DRDS	120	40	40	60	39	0	28	21	13	FALSE
P_1	VSTMmask2	540	540	1080	1080	64	128	2	22	0.8	100	60	60	DRDS	120	40	40	60	40	0	28	31.5	13	FALSE
P_1	VSTMmask2	540	540	1080	1080	64	128	2	22	0.8	100	60	60	DRDS	120	40	40	60	41	0	28	38.5	13	TRUE
P_1	VSTMmask2	540	540	1080	1080	64	128	2	22	0.8	100	60	60	DRDS	120	40	40	60	42	0	17.5	17.5	7	FALSE
P_1	VSTMmask2	540	540	1080	1080	64	128	2	22	0.8	100	60	60	DRDS	120	40	40	60	43	0	17.5	21	7	FALSE
P_1	VSTMmask2	540	540	1080	1080	64	128	2	22	0.8	100	60	60	DRDS	120	40	40	60	44	0	28	28	13	TRUE
P_1	VSTMmask2	540	540	1080	1080	64	128	2	22	0.8	100	60	60	DRDS	120	40	40	60	45	0	28	38.5	10	FALSE
P_1	VSTMmask2	540	540	1080	1080	64	128	2	22	0.8	100	60	60	DRDS	120	40	40	60	46	0	17.5	24.5	4	TRUE
P_1	VSTMmask2	540	540	1080	1080	64	128	2	22	0.8	100	60	60	DRDS	120	40	40	60	47	0	17.5	7	7	FALSE
P_1	VSTMmask2	540	540	1080	1080	64	128	2	22	0.8	100	60	60	DRDS	120	40	40	60	48	0	17.5	21	4	FALSE
P_1	VSTMmask2	540	540	1080	1080	64	128	2	22	0.8	100	60	60	DRDS	120	40	40	60	49	0	28	21	10	FALSE
P_1	VSTMmask2	540	540	1080	1080	64	128	2	22	0.8	100	60	60	DRDS	120	40	40	60	50	0	17.5	24.5	7	TRUE
P_1	VSTMmask2	540	540	1080	1080	64	128	2	22	0.8	100	60	60	DRDS	120	40	40	60	51	0	28	17.5	10	FALSE
P_1	VSTMmask2	540	540	1080	1080	64	128	2	22	0.8	100	60	60	DRDS	120	40	40	60	52	0	17.5	28	7	TRUE
P_1	VSTMmask2	540	540	1080	1080	64	128	2	22	0.8	100	60	60	DRDS	120	40	40	60	53	0	17.5	17.5	4	FALSE
P_1	VSTMmask2	540	540	1080	1080	64	128	2	22	0.8	100	60	60	DRDS	120	40	40	60	54	0	17.5	7	4	FALSE
P_1	VSTMmask2	540	540	1080	1080	64	128	2	22	0.8	100	60	60	DRDS	120	40	40	60	55	0	28	28	10	FALSE
P_1	VSTMmask2	540	540	1080	1080	64	128	2	22	0.8	100	60	60	DRDS	120	40	40	60	56	0	28	17.5	13	FALSE
P_1	VSTMmask2	540	540	1080	1080	64	128	2	22	0.8	100	60	60	DRDS	120	40	40	60	57	0	28	31.5	10	TRUE
P_1	VSTMmask2	540	540	1080	1080	64	128	2	22	0.8	100	60	60	DRDS	120	40	40	60	58	0	28	28	13	FALSE
P_1	VSTMmask2	540	540	1080	1080	64	128	2	22	0.8	100	60	60	DRDS	120	40	40	60	59	0	17.5	21	4	FALSE
P_1	VSTMmask2	540	540	1080	1080	64	128	2	22	0.8	100	60	60	DRDS	120	40	40	60	60	0	28	21	10	TRUE
P_1	VSTMmask2	540	540	1080	1080	64	128	2	22	0.8	100	60	60	DRDS	120	40	40	60	61	0	17.5	7	7	FALSE
P_1	VSTMmask2	540	540	1080	1080	64	128	2	22	0.8	100	60	60	DRDS	120	40	40	60	62	0	17.5	21	7	FALSE
P_1	VSTMmask2	540	540	1080	1080	64	128	2	22	0.8	100	60	60	DRDS	120	40	40	60	63	0	17.5	10.5	4	FALSE
P_1	VSTMmask2	540	540	1080	1080	64	128	2	22	0.8	100	60	60	DRDS	120	40	40	60	64	0	17.5	10.5	7	FALSE
P_1	VSTMmask2	540	540	1080	1080	64	128	2	22	0.8	100	60	60	DRDS	120	40	40	60	65	0	17.5	14	7	FALSE
P_1	VSTMmask2	540	540	1080	1080	64	128	2	22	0.8	100	60	60	DRDS	120	40	40	60	66	0	17.5	7	4	FALSE
P_1	VSTMmask2	540	540	1080	1080	64	128	2	22	0.8	100	60	60	DRDS	120	40	40	60	67	0	28	38.5	13	TRUE
P_1	VSTMmask2	540	540	1080	1080	64	128	2	22	0.8	100	60	60	DRDS	120	40	40	60	68	0	28	35	13	TRUE
P_1	VSTMmask2	540	540	1080	1080	64	128	2	22	0.8	100	60	60	DRDS	120	40	40	60	69	0	28	24.5	13	FALSE
P_1	VSTMmask2	540	540	1080	1080	64	128	2	22	0.8	100	60	60	DRDS	120	40	40	60	70	0	28	35	10	TRUE
P_1	VSTMmask2	540	540	1080	1080	64	128	2	22	0.8	100	60	60	DRDS	120	40	40	60	71	0	17.5	28	7	TRUE
P_1	VSTMmask2	540	540	1080	1080	64	128	2	22	0.8	100	60	60	DRDS	120	40	40	60	72	0	28	38.5	10	TRUE
P_1	VSTMmask2	540	540	1080	1080	64	128	2	22	0.8	100	60	60	DRDS	120	40	40	60	73	0	17.5	28	4	TRUE
P_1	VSTMmask2	540	540	1080	1080	64	128	2	22	0.8	100	60	60	DRDS	120	40	40	60	74	0	28	31.5	13	FALSE
P_1	VSTMmask2	540	540	1080	1080	64	128	2	22	0.8	100	60	60	DRDS	120	40	40	60	75	0	17.5	17.5	7	FALSE
P_1	VSTMmask2	540	540	1080	1080	64	128	2	22	0.8	100	60	60	DRDS	120	40	40	60	76	0	17.5	24.5	4	FALSE
P_1	VSTMmask2	540	540	1080	1080	64	128	2	22	0.8	100	60	60	DRDS	120	40	40	60	77	0	17.5	17.5	4	FALSE
P_1	VSTMmask2	540	540	1080	1080	64	128	2	22	0.8	100	60	60	DRDS	120	40	40	60	78	0	28	24.5	10	FALSE
P_1	VSTMmask2	540	540	1080	1080	64	128	2	22	0.8	100	60	60	DRDS	120	40	40	60	79	0	17.5	14	4	FALSE
P_1	VSTMmask2	540	540	1080	1080	64	128	2	22	0.8	100	60	60	DRDS	120	40	40	60	80	0	28	21	13	FALSE
P_1	VSTMmask2	540	540	1080	1080	64	128	2	22	0.8	100	60	60	DRDS	120	40	40	60	81	0	28	17.5	10	FALSE
P_1	VSTMmask2	540	540	1080	1080	64	128	2	22	0.8	100	60	60	DRDS	120	40	40	60	82	0	28	17.5	13	FALSE
P_1	VSTMmask2	540	540	1080	1080	64	128	2	22	0.8	100	60	60	DRDS	120	40	40	60	83	0	28	28	10	FALSE
P_1	VSTMmask2	540	540	1080	1080	64	128	2	22	0.8	100	60	60	DRDS	120	40	40	60	84	0	17.5	24.5	7	FALSE
P_1	VSTMmask2	540	540	1080	1080	64	128	2	22	0.8	100	60	60	DRDS	120	40	40	60	85	0	28	28	13	TRUE
P_1	VSTMmask2	540	540	1080	1080	64	128	2	22	0.8	100	60	60	DRDS	120	40	40	60	86	0	28	28	10	FALSE
P_1	VSTMmask2	540	540	1080	1080	64	128	2	22	0.8	100	60	60	DRDS	120	40	40	60	87	0	17.5	17.5	7	FALSE
P_1	VSTMmask2	540	540	1080	1080	64	128	2	22	0.8	100	60	60	DRDS	120	40	40	60	88	0	17.5	28	4	TRUE
P_1	VSTMmask2	540	540	1080	1080	64	128	2	22	0.8	100	60	60	DRDS	120	40	40	60	89	0	17.5	14	4	FALSE
P_1	VSTMmask2	540	540	1080	1080	64	128	2	22	0.8	100	60	60	DRDS	120	40	40	60	90	0	17.5	28	7	TRUE
P_1	VSTMmask2	540	540	1080	1080	64	128	2	22	0.8	100	60	60	DRDS	120	40	40	60	91	0	17.5	10.5	4	FALSE
P_1	VSTMmask2	540	540	1080	1080	64	128	2	22	0.8	100	60	60	DRDS	120	40	40	60	92	0	17.5	14	7	FALSE
P_1	VSTMmask2	540	540	1080	1080	64	128	2	22	0.8	100	60	60	DRDS	120	40	40	60	93	0	17.5	24.5	7	FALSE
P_1	VSTMmask2	540	540	1080	1080	64	128	2	22	0.8	100	60	60	DRDS	120	40	40	60	94	0	28	38.5	10	TRUE
P_1	VSTMmask2	540	540	1080	1080	64	128	2	22	0.8	100	60	60	DRDS	120	40	40	60	95	0	17.5	7	7	FALSE
P_1	VSTMmask2	540	540	1080	1080	64	128	2	22	0.8	100	60	60	DRDS	120	40	40	60	96	0	17.5	10.5	7	FALSE
P_1	VSTMmask2	540	540	1080	1080	64	128	2	22	0.8	100	60	60	DRDS	120	40	40	60	97	0	28	21	10	TRUE
P_1	VSTMmask2	540	540	1080	1080	64	128	2	22	0.8	100	60	60	DRDS	120	40	40	60	98	0	17.5	24.5	4	TRUE
P_1	VSTMmask2	540	540	1080	1080	64	128	2	22	0.8	100	60	60	DRDS	120	40	40	60	99	0	28	21	13	FALSE
P_1	VSTMmask2	540	540	1080	1080	64	128	2	22	0.8	100	60	60	DRDS	120	40	40	60	100	0	17.5	17.5	4	FALSE
P_1	VSTMmask2	540	540	1080	1080	64	128	2	22	0.8	100	60	60	DRDS	120	40	40	60	101	0	17.5	21	4	FALSE
P_1	VSTMmask2	540	540	1080	1080	64	128	2	22	0.8	100	60	60	DRDS	120	40	40	60	102	0	28	35	10	TRUE
P_1	VSTMmask2	540	540	1080	1080	64	128	2	22	0.8	100	60	60	DRDS	120	40	40	60	103	0	28	17.5	13	FALSE
P_1	VSTMmask2	540	540	1080	1080	64	128	2	22	0.8	100	60	60	DRDS	120	40	40	60	104	0	28	31.5	10	TRUE
P_1	VSTMmask2	540	540	1080	1080	64	128	2	22	0.8	100	60	60	DRDS	120	40	40	60	105	0	28	24.5	10	TRUE
P_1	VSTMmask2	540	540	1080	1080	64	128	2	22	0.8	100	60	60	DRDS	120	40	40	60	106	0	28	31.5	13	TRUE
P_1	VSTMmask2	540	540	1080	1080	64	128	2	22	0.8	100	60	60	DRDS	120	40	40	60	107	0	28	24.5	13	TRUE
P_1	VSTMmask2	540	540	1080	1080	64	128	2	22	0.8	100	60	60	DRDS	120	40	40	60	108	0	28	17.5	10	FALSE
P_1	VSTMmask2	540	540	1080	1080	64	128	2	22	0.8	100	60	60	DRDS	120	40	40	60	109	0	17.5	7	4	FALSE
P_1	VSTMmask2	540	540	1080	1080	64	128	2	22	0.8	100	60	60	DRDS	120	40	40	60	110	0	28	38.5	13	TRUE
P_1	VSTMmask2	540	540	1080	1080	64	128	2	22	0.8	100	60	60	DRDS	120	40	40	60	111	0	28	35	13	TRUE
P_1	VSTMmask2	540	540	1080	1080	64	128	2	22	0.8	100	60	60	DRDS	120	40	40	60	112	0	17.5	21	7	FALSE
P_1	VSTMmask2	540	540	1080	1080	64	128	2	22	0.8	100	60	60	DRDS	120	40	40	60	113	0	28	35	13	TRUE
P_1	VSTMmask2	540	540	1080	1080	64	128	2	22	0.8	100	60	60	DRDS	120	40	40	60	114	0	28	35	10	TRUE
P_1	VSTMmask2	540	540	1080	1080	64	128	2	22	0.8	100	60	60	DRDS	120	40	40	60	115	0	28	21	10	FALSE
P_1	VSTMmask2	540	540	1080	1080	64	128	2	22	0.8	100	60	60	DRDS	120	40	40	60	116	0	17.5	7	4	FALSE
P_1	VSTMmask2	540	540	1080	1080	64	128	2	22	0.8	100	60	60	DRDS	120	40	40	60	117	0	17.5	28	4	FALSE
P_1	VSTMmask2	540	540	1080	1080	64	128	2	22	0.8	100	60	60	DRDS	120	40	40	60	118	0	28	31.5	10	TRUE
P_1	VSTMmask2	540	540	1080	1080	64	128	2	22	0.8	100	60	60	DRDS	120	40	40	60	119	0	28	24.5	10	FALSE
P_1	VSTMmask2	540	540	1080	1080	64	128	2	22	0.8	100	60	60	DRDS	120	40	40	60	120	0	28	21	13	FALSE
P_1	VSTMmask2	540	540	1080	1080	64	128	2	22	0.8	100	60	60	DRDS	120	40	40	60	121	0	17.5	17.5	7	FALSE
P_1	VSTMmask2	540	540	1080	1080	64	128	2	22	0.8	100	60	60	DRDS	120	40	40	60	122	0	17.5	10.5	7	FALSE
P_1	VSTMmask2	540	540	1080	1080	64	128	2	22	0.8	100	60	60	DRDS	120	40	40	60	123	0	28	28	13	FALSE
P_1	VSTMmask2	540	540	1080	1080	64	128	2	22	0.8	100	60	60	DRDS	120	40	40	60	124	0	17.5	7	7	FALSE
P_1	VSTMmask2	540	540	1080	1080	64	128	2	22	0.8	100	60	60	DRDS	120	40	40	60	125	0	28	17.5	13	FALSE
P_1	VSTMmask2	540	540	1080	1080	64	128	2	22	0.8	100	60	60	DRDS	120	40	40	60	126	0	17.5	17.5	4	FALSE
P_1	VSTMmask2	540	540	1080	1080	64	128	2	22	0.8	100	60	60	DRDS	120	40	40	60	127	0	17.5	21	7	FALSE
P_1	VSTMmask2	540	540	1080	1080	64	128	2	22	0.8	100	60	60	DRDS	120	40	40	60	128	0	28	31.5	13	FALSE
P_1	VSTMmask2	540	540	1080	1080	64	128	2	22	0.8	100	60	60	DRDS	120	40	40	60	129	0	28	17.5	10	FALSE
P_1	VSTMmask2	540	540	1080	1080	64	128	2	22	0.8	100	60	60	DRDS	120	40	40	60	130	0	28	38.5	13	TRUE
P_1	VSTMmask2	540	540	1080	1080	64	128	2	22	0.8	100	60	60	DRDS	120	40	40	60	131	0	17.5	10.5	4	FALSE
P_1	VSTMmask2	540	540	1080	1080	64	128	2	22	0.8	100	60	60	DRDS	120	40	40	60	132	0	28	28	10	TRUE
P_1	VSTMmask2	540	540	1080	1080	64	128	2	22	0.8	100	60	60	DRDS	120	40	40	60	133	0	17.5	24.5	7	TRUE
P_1	VSTMmask2	540	540	1080	1080	64	128	2	22	0.8	100	60	60	DRDS	120	40	40	60	134	0	17.5	14	4	FALSE
P_1	VSTMmask2	540	540	1080	1080	64	128	2	22	0.8	100	60	60	DRDS	120	40	40	60	135	0	17.5	21	4	FALSE
P_1	VSTMmask2	540	540	1080	1080	64	128	2	22	0.8	100	60	60	DRDS	120	40	40	60	136	0	28	24.5	13	TRUE
P_1	VSTMmask2	540	540	1080	1080	64	128	2	22	0.8	100	60	60	DRDS	120	40	40	60	137	0	17.5	14	7	TRUE
P_1	VSTMmask2	540	540	1080	1080	64	128	2	22	0.8	100	60	60	DRDS	120	40	40	60	138	0	17.5	24.5	4	TRUE
P_1	VSTMmask2	540	540	1080	1080	64	128	2	22	0.8	100	60	60	DRDS	120	40	40	60	139	0	28	38.5	10	TRUE
P_1	VSTMmask2	540	540	1080	1080	64	128	2	22	0.8	100	60	60	DRDS	120	40	40	60	140	0	17.5	28	7	TRUE
P_1	VSTMmask3	540	540	1080	1080	64	128	2	22	0.8	100	60	60	DRDS	120	40	40	60	1	0	-28	-38.5	-13	FALSE
P_1	VSTMmask3	540	540	1080	1080	64	128	2	22	0.8	100	60	60	DRDS	120	40	40	60	2	0	-28	-24.5	-13	FALSE
P_1	VSTMmask3	540	540	1080	1080	64	128	2	22	0.8	100	60	60	DRDS	120	40	40	60	3	0	-17.5	-21	-7	FALSE
P_1	VSTMmask3	540	540	1080	1080	64	128	2	22	0.8	100	60	60	DRDS	120	40	40	60	4	0	-28	-28	-10	FALSE
P_1	VSTMmask3	540	540	1080	1080	64	128	2	22	0.8	100	60	60	DRDS	120	40	40	60	5	0	-17.5	-24.5	-7	FALSE
P_1	VSTMmask3	540	540	1080	1080	64	128	2	22	0.8	100	60	60	DRDS	120	40	40	60	6	0	-28	-38.5	-10	FALSE
P_1	VSTMmask3	540	540	1080	1080	64	128	2	22	0.8	100	60	60	DRDS	120	40	40	60	7	0	-17.5	-14	-7	TRUE
P_1	VSTMmask3	540	540	1080	1080	64	128	2	22	0.8	100	60	60	DRDS	120	40	40	60	8	0	-28	-17.5	-13	FALSE
P_1	VSTMmask3	540	540	1080	1080	64	128	2	22	0.8	100	60	60	DRDS	120	40	40	60	9	0	-28	-24.5	-10	FALSE
P_1	VSTMmask3	540	540	1080	1080	64	128	2	22	0.8	100	60	60	DRDS	120	40	40	60	10	0	-28	-31.5	-10	FALSE
P_1	VSTMmask3	540	540	1080	1080	64	128	2	22	0.8	100	60	60	DRDS	120	40	40	60	11	0	-17.5	-10.5	-7	TRUE
P_1	VSTMmask3	540	540	1080	1080	64	128	2	22	0.8	100	60	60	DRDS	120	40	40	60	12	0	-28	-35	-10	FALSE
P_1	VSTMmask3	540	540	1080	1080	64	128	2	22	0.8	100	60	60	DRDS	120	40	40	60	13	0	-17.5	-10.5	-4	TRUE
P_1	VSTMmask3	540	540	1080	1080	64	128	2	22	0.8	100	60	60	DRDS	120	40	40	60	14	0	-17.5	-28	-7	FALSE
P_1	VSTMmask3	540	540	1080	1080	64	128	2	22	0.8	100	60	60	DRDS	120	40	40	60	15	0	-17.5	-28	-4	TRUE
P_1	VSTMmask3	540	540	1080	1080	64	128	2	22	0.8	100	60	60	DRDS	120	40	40	60	16	0	-28	-17.5	-10	FALSE
P_1	VSTMmask3	540	540	1080	1080	64	128	2	22	0.8	100	60	60	DRDS	120	40	40	60	17	0	-17.5	-7	-4	TRUE
P_1	VSTMmask3	540	540	1080	1080	64	128	2	22	0.8	100	60	60	DRDS	120	40	40	60	18	0	-28	-35	-13	FALSE
P_1	VSTMmask3	540	540	1080	1080	64	128	2	22	0.8	100	60	60	DRDS	120	40	40	60	19	0	-28	-21	-13	FALSE
P_1	VSTMmask3	540	540	1080	1080	64	128	2	22	0.8	100	60	60	DRDS	120	40	40	60	20	0	-17.5	-7	-7	TRUE
P_1	VSTMmask3	540	540	1080	1080	64	128	2	22	0.8	100	60	60	DRDS	120	40	40	60	21	0	-17.5	-17.5	-4	TRUE
P_1	VSTMmask3	540	540	1080	1080	64	128	2	22	0.8	100	60	60	DRDS	120	40	40	60	22	0	-28	-31.5	-13	FALSE
P_1	VSTMmask3	540	540	1080	1080	64	128	2	22	0.8	100	60	60	DRDS	120	40	40	60	23	0	-28	-21	-10	TRUE
P_1	VSTMmask3	540	540	1080	1080	64	128	2	22	0.8	100	60	60	DRDS	120	40	40	60	24	0	-17.5	-24.5	-4	FALSE
P_1	VSTMmask3	540	540	1080	1080	64	128	2	22	0.8	100	60	60	DRDS	120	40	40	60	25	0	-17.5	-17.5	-7	FALSE
P_1	VSTMmask3	540	540	1080	1080	64	128	2	22	0.8	100	60	60	DRDS	120	40	40	60	26	0	-28	-28	-13	FALSE
P_1	VSTMmask3	540	540	1080	1080	64	128	2	22	0.8	100	60	60	DRDS	120	40	40	60	27	0	-17.5	-21	-4	TRUE
P_1	VSTMmask3	540	540	1080	1080	64	128	2	22	0.8	100	60	60	DRDS	120	40	40	60	28	0	-17.5	-14	-4	TRUE
P_1	VSTMmask3	540	540	1080	1080	64	128	2	22	0.8	100	60	60	DRDS	120	40	40	60	29	0	-17.5	-17.5	-7	TRUE
P_1	VSTMmask3	540	540	1080	1080	64	128	2	22	0.8	100	60	60	DRDS	120	40	40	60	30	0	-17.5	-17.5	-4	TRUE
P_1	VSTMmask3	540	540	1080	1080	64	128	2	22	0.8	100	60	60	DRDS	120	40	40	60	31	0	-28	-17.5	-10	FALSE
P_1	VSTMmask3	540	540	1080	1080	64	128	2	22	0.8	100	60	60	DRDS	120	40	40	60	32	0	-28	-21	-10	TRUE
P_1	VSTMmask3	540	540	1080	1080	64	128	2	22	0.8	100	60	60	DRDS	120	40	40	60	33	0	-28	-35	-10	FALSE
P_1	VSTMmask3	540	540	1080	1080	64	128	2	22	0.8	100	60	60	DRDS	120	40	40	60	34	0	-17.5	-14	-7	TRUE
P_1	VSTMmask3	540	540	1080	1080	64	128	2	22	0.8	100	60	60	DRDS	120	40	40	60	35	0	-17.5	-21	-4	TRUE
P_1	VSTMmask3	540	540	1080	1080	64	128	2	22	0.8	100	60	60	DRDS	120	40	40	60	36	0	-17.5	-7	-4	TRUE
P_1	VSTMmask3	540	540	1080	1080	64	128	2	22	0.8	100	60	60	DRDS	120	40	40	60	37	0	-17.5	-10.5	-4	TRUE
P_1	VSTMmask3	540	540	1080	1080	64	128	2	22	0.8	100	60	60	DRDS	120	40	40	60	38	0	-28	-21	-13	FALSE
P_1	VSTMmask3	540	540	1080	1080	64	128	2	22	0.8	100	60	60	DRDS	120	40	40	60	39	0	-28	-24.5	-13	TRUE
P_1	VSTMmask3	540	540	1080	1080	64	128	2	22	0.8	100	60	60	DRDS	120	40	40	60	40	0	-28	-31.5	-10	TRUE
P_1	VSTMmask3	540	540	1080	1080	64	128	2	22	0.8	100	60	60	DRDS	120	40	40	60	41	0	-28	-24.5	-10	FALSE
P_1	VSTMmask3	540	540	1080	1080	64	128	2	22	0.8	100	60	60	DRDS	120	40	40	60	42	0	-28	-38.5	-13	FALSE
P_1	VSTMmask3	540	540	1080	1080	64	128	2	22	0.8	100	60	60	DRDS	120	40	40	60	43	0	-17.5	-21	-7	FALSE
P_1	VSTMmask3	540	540	1080	1080	64	128	2	22	0.8	100	60	60	DRDS	120	40	40	60	44	0	-17.5	-10.5	-7	FALSE
P_1	VSTMmask3	540	540	1080	1080	64	128	2	22	0.8	100	60	60	DRDS	120	40	40	60	45	0	-28	-28	-10	FALSE
P_1	VSTMmask3	540	540	1080	1080	64	128	2	22	0.8	100	60	60	DRDS	120	40	40	60	46	0	-28	-28	-13	FALSE
P_1	VSTMmask3	540	540	1080	1080	64	128	2	22	0.8	100	60	60	DRDS	120	40	40	60	47	0	-28	-17.5	-13	FALSE
P_1	VSTMmask3	540	540	1080	1080	64	128	2	22	0.8	100	60	60	DRDS	120	40	40	60	48	0	-17.5	-24.5	-4	FALSE
P_1	VSTMmask3	540	540	1080	1080	64	128	2	22	0.8	100	60	60	DRDS	120	40	40	60	49	0	-28	-38.5	-10	FALSE
P_1	VSTMmask3	540	540	1080	1080	64	128	2	22	0.8	100	60	60	DRDS	120	40	40	60	50	0	-28	-35	-13	FALSE
P_1	VSTMmask3	540	540	1080	1080	64	128	2	22	0.8	100	60	60	DRDS	120	40	40	60	51	0	-17.5	-28	-7	FALSE
P_1	VSTMmask3	540	540	1080	1080	64	128	2	22	0.8	100	60	60	DRDS	120	40	40	60	52	0	-17.5	-24.5	-7	TRUE
P_1	VSTMmask3	540	540	1080	1080	64	128	2	22	0.8	100	60	60	DRDS	120	40	40	60	53	0	-17.5	-28	-4	FALSE
P_1	VSTMmask3	540	540	1080	1080	64	128	2	22	0.8	100	60	60	DRDS	120	40	40	60	54	0	-28	-31.5	-13	FALSE
P_1	VSTMmask3	540	540	1080	1080	64	128	2	22	0.8	100	60	60	DRDS	120	40	40	60	55	0	-17.5	-14	-4	TRUE
P_1	VSTMmask3	540	540	1080	1080	64	128	2	22	0.8	100	60	60	DRDS	120	40	40	60	56	0	-17.5	-7	-7	TRUE
P_1	VSTMmask3	540	540	1080	1080	64	128	2	22	0.8	100	60	60	DRDS	120	40	40	60	57	0	-28	-21	-13	TRUE
P_1	VSTMmask3	540	540	1080	1080	64	128	2	22	0.8	100	60	60	DRDS	120	40	40	60	58	0	-17.5	-10.5	-4	TRUE
P_1	VSTMmask3	540	540	1080	1080	64	128	2	22	0.8	100	60	60	DRDS	120	40	40	60	59	0	-28	-24.5	-13	TRUE
P_1	VSTMmask3	540	540	1080	1080	64	128	2	22	0.8	100	60	60	DRDS	120	40	40	60	60	0	-17.5	-7	-4	TRUE
P_1	VSTMmask3	540	540	1080	1080	64	128	2	22	0.8	100	60	60	DRDS	120	40	40	60	61	0	-28	-38.5	-13	FALSE
P_1	VSTMmask3	540	540	1080	1080	64	128	2	22	0.8	100	60	60	DRDS	120	40	40	60	62	0	-17.5	-24.5	-4	FALSE
P_1	VSTMmask3	540	540	1080	1080	64	128	2	22	0.8	100	60	60	DRDS	120	40	40	60	63	0	-28	-17.5	-10	TRUE
P_1	VSTMmask3	540	540	1080	1080	64	128	2	22	0.8	100	60	60	DRDS	120	40	40	60	64	0	-17.5	-17.5	-7	TRUE
P_1	VSTMmask3	540	540	1080	1080	64	128	2	22	0.8	100	60	60	DRDS	120	40	40	60	65	0	-17.5	-10.5	-7	TRUE
P_1	VSTMmask3	540	540	1080	1080	64	128	2	22	0.8	100	60	60	DRDS	120	40	40	60	66	0	-17.5	-28	-7	FALSE
P_1	VSTMmask3	540	540	1080	1080	64	128	2	22	0.8	100	60	60	DRDS	120	40	40	60	67	0	-17.5	-17.5	-4	TRUE
P_1	VSTMmask3	540	540	1080	1080	64	128	2	22	0.8	100	60	60	DRDS	120	40	40	60	68	0	-28	-28	-10	FALSE
P_1	VSTMmask3	540	540	1080	1080	64	128	2	22	0.8	100	60	60	DRDS	120	40	40	60	69	0	-28	-24.5	-10	FALSE
P_1	VSTMmask3	540	540	1080	1080	64	128	2	22	0.8	100	60	60	DRDS	120	40	40	60	70	0	-28	-35	-10	FALSE
P_1	VSTMmask3	540	540	1080	1080	64	128	2	22	0.8	100	60	60	DRDS	120	40	40	60	71	0	-28	-21	-10	FALSE
P_1	VSTMmask3	540	540	1080	1080	64	128	2	22	0.8	100	60	60	DRDS	120	40	40	60	72	0	-28	-38.5	-10	FALSE
P_1	VSTMmask3	540	540	1080	1080	64	128	2	22	0.8	100	60	60	DRDS	120	40	40	60	73	0	-28	-35	-13	FALSE
P_1	VSTMmask3	540	540	1080	1080	64	128	2	22	0.8	100	60	60	DRDS	120	40	40	60	74	0	-28	-31.5	-10	FALSE
P_1	VSTMmask3	540	540	1080	1080	64	128	2	22	0.8	100	60	60	DRDS	120	40	40	60	75	0	-17.5	-7	-7	TRUE
P_1	VSTMmask3	540	540	1080	1080	64	128	2	22	0.8	100	60	60	DRDS	120	40	40	60	76	0	-17.5	-14	-4	TRUE
P_1	VSTMmask3	540	540	1080	1080	64	128	2	22	0.8	100	60	60	DRDS	120	40	40	60	77	0	-28	-17.5	-13	FALSE
P_1	VSTMmask3	540	540	1080	1080	64	128	2	22	0.8	100	60	60	DRDS	120	40	40	60	78	0	-17.5	-21	-7	FALSE
P_1	VSTMmask3	540	540	1080	1080	64	128	2	22	0.8	100	60	60	DRDS	120	40	40	60	79	0	-17.5	-14	-7	FALSE
P_1	VSTMmask3	540	540	1080	1080	64	128	2	22	0.8	100	60	60	DRDS	120	40	40	60	80	0	-28	-28	-13	FALSE
P_1	VSTMmask3	540	540	1080	1080	64	128	2	22	0.8	100	60	60	DRDS	120	40	40	60	81	0	-28	-31.5	-13	FALSE
P_1	VSTMmask3	540	540	1080	1080	64	128	2	22	0.8	100	60	60	DRDS	120	40	40	60	82	0	-17.5	-24.5	-7	TRUE
P_1	VSTMmask3	540	540	1080	1080	64	128	2	22	0.8	100	60	60	DRDS	120	40	40	60	83	0	-17.5	-28	-4	FALSE
P_1	VSTMmask3	540	540	1080	1080	64	128	2	22	0.8	100	60	60	DRDS	120	40	40	60	84	0	-17.5	-21	-4	TRUE
P_1	VSTMmask3	540	540	1080	1080	64	128	2	22	0.8	100	60	60	DRDS	120	40	40	60	85	0	-17.5	-28	-4	FALSE
P_1	VSTMmask3	540	540	1080	1080	64	128	2	22	0.8	100	60	60	DRDS	120	40	40	60	86	0	-17.5	-21	-7	FALSE
P_1	VSTMmask3	540	540	1080	1080	64	128	2	22	0.8	100	60	60	DRDS	120	40	40	60	87	0	-28	-35	-10	FALSE
P_1	VSTMmask3	540	540	1080	1080	64	128	2	22	0.8	100	60	60	DRDS	120	40	40	60	88	0	-28	-31.5	-13	FALSE
P_1	VSTMmask3	540	540	1080	1080	64	128	2	22	0.8	100	60	60	DRDS	120	40	40	60	89	0	-17.5	-21	-4	TRUE
P_1	VSTMmask3	540	540	1080	1080	64	128	2	22	0.8	100	60	60	DRDS	120	40	40	60	90	0	-17.5	-24.5	-4	TRUE
P_1	VSTMmask3	540	540	1080	1080	64	128	2	22	0.8	100	60	60	DRDS	120	40	40	60	91	0	-17.5	-24.5	-7	TRUE
P_1	VSTMmask3	540	540	1080	1080	64	128	2	22	0.8	100	60	60	DRDS	120	40	40	60	92	0	-17.5	-10.5	-7	TRUE
P_1	VSTMmask3	540	540	1080	1080	64	128	2	22	0.8	100	60	60	DRDS	120	40	40	60	93	0	-28	-31.5	-10	FALSE
P_1	VSTMmask3	540	540	1080	1080	64	128	2	22	0.8	100	60	60	DRDS	120	40	40	60	94	0	-17.5	-7	-7	TRUE
P_1	VSTMmask3	540	540	1080	1080	64	128	2	22	0.8	100	60	60	DRDS	120	40	40	60	95	0	-28	-24.5	-13	FALSE
P_1	VSTMmask3	540	540	1080	1080	64	128	2	22	0.8	100	60	60	DRDS	120	40	40	60	96	0	-28	-38.5	-10	FALSE
P_1	VSTMmask3	540	540	1080	1080	64	128	2	22	0.8	100	60	60	DRDS	120	40	40	60	97	0	-17.5	-17.5	-4	TRUE
P_1	VSTMmask3	540	540	1080	1080	64	128	2	22	0.8	100	60	60	DRDS	120	40	40	60	98	0	-17.5	-7	-4	TRUE
P_1	VSTMmask3	540	540	1080	1080	64	128	2	22	0.8	100	60	60	DRDS	120	40	40	60	99	0	-28	-38.5	-13	FALSE
P_1	VSTMmask3	540	540	1080	1080	64	128	2	22	0.8	100	60	60	DRDS	120	40	40	60	100	0	-28	-21	-10	TRUE
P_1	VSTMmask3	540	540	1080	1080	64	128	2	22	0.8	100	60	60	DRDS	120	40	40	60	101	0	-28	-24.5	-10	FALSE
P_1	VSTMmask3	540	540	1080	1080	64	128	2	22	0.8	100	60	60	DRDS	120	40	40	60	102	0	-28	-35	-13	FALSE
P_1	VSTMmask3	540	540	1080	1080	64	128	2	22	0.8	100	60	60	DRDS	120	40	40	60	103	0	-28	-28	-10	FALSE
P_1	VSTMmask3	540	540	1080	1080	64	128	2	22	0.8	100	60	60	DRDS	120	40	40	60	104	0	-28	-21	-13	TRUE
P_1	VSTMmask3	540	540	1080	1080	64	128	2	22	0.8	100	60	60	DRDS	120	40	40	60	105	0	-17.5	-14	-7	FALSE
P_1	VSTMmask3	540	540	1080	1080	64	128	2	22	0.8	100	60	60	DRDS	120	40	40	60	106	0	-28	-28	-13	FALSE
P_1	VSTMmask3	540	540	1080	1080	64	128	2	22	0.8	100	60	60	DRDS	120	40	40	60	107	0	-17.5	-28	-7	FALSE
P_1	VSTMmask3	540	540	1080	1080	64	128	2	22	0.8	100	60	60	DRDS	120	40	40	60	108	0	-17.5	-17.5	-7	FALSE
P_1	VSTMmask3	540	540	1080	1080	64	128	2	22	0.8	100	60	60	DRDS	120	40	40	60	109	0	-28	-17.5	-10	FALSE
P_1	VSTMmask3	540	540	1080	1080	64	128	2	22	0.8	100	60	60	DRDS	120	40	40	60	110	0	-17.5	-10.5	-4	TRUE
P_1	VSTMmask3	540	540	1080	1080	64	128	2	22	0.8	100	60	60	DRDS	120	40	40	60	111	0	-28	-17.5	-13	FALSE
P_1	VSTMmask3	540	540	1080	1080	64	128	2	22	0.8	100	60	60	DRDS	120	40	40	60	112	0	-17.5	-14	-4	TRUE
P_1	VSTMmask3	540	540	1080	1080	64	128	2	22	0.8	100	60	60	DRDS	120	40	40	60	113	0	-17.5	-24.5	-7	FALSE
P_1	VSTMmask3	540	540	1080	1080	64	128	2	22	0.8	100	60	60	DRDS	120	40	40	60	114	0	-28	-31.5	-10	FALSE
P_1	VSTMmask3	540	540	1080	1080	64	128	2	22	0.8	100	60	60	DRDS	120	40	40	60	115	0	-28	-28	-10	FALSE
P_1	VSTMmask3	540	540	1080	1080	64	128	2	22	0.8	100	60	60	DRDS	120	40	40	60	116	0	-28	-28	-13	FALSE
P_1	VSTMmask3	540	540	1080	1080	64	128	2	22	0.8	100	60	60	DRDS	120	40	40	60	117	0	-17.5	-7	-7	TRUE
P_1	VSTMmask3	540	540	1080	1080	64	128	2	22	0.8	100	60	60	DRDS	120	40	40	60	118	0	-28	-31.5	-13	FALSE
P_1	VSTMmask3	540	540	1080	1080	64	128	2	22	0.8	100	60	60	DRDS	120	40	40	60	119	0	-28	-21	-10	FALSE
P_1	VSTMmask3	540	540	1080	1080	64	128	2	22	0.8	100	60	60	DRDS	120	40	40	60	120	0	-17.5	-28	-7	FALSE
P_1	VSTMmask3	540	540	1080	1080	64	128	2	22	0.8	100	60	60	DRDS	120	40	40	60	121	0	-28	-24.5	-10	FALSE
P_1	VSTMmask3	540	540	1080	1080	64	128	2	22	0.8	100	60	60	DRDS	120	40	40	60	122	0	-17.5	-17.5	-4	FALSE
P_1	VSTMmask3	540	540	1080	1080	64	128	2	22	0.8	100	60	60	DRDS	120	40	40	60	123	0	-28	-35	-10	FALSE
P_1	VSTMmask3	540	540	1080	1080	64	128	2	22	0.8	100	60	60	DRDS	120	40	40	60	124	0	-17.5	-7	-4	TRUE
P_1	VSTMmask3	540	540	1080	1080	64	128	2	22	0.8	100	60	60	DRDS	120	40	40	60	125	0	-28	-21	-13	TRUE
P_1	VSTMmask3	540	540	1080	1080	64	128	2	22	0.8	100	60	60	DRDS	120	40	40	60	126	0	-28	-17.5	-10	FALSE
P_1	VSTMmask3	540	540	1080	1080	64	128	2	22	0.8	100	60	60	DRDS	120	40	40	60	127	0	-17.5	-21	-7	FALSE
P_1	VSTMmask3	540	540	1080	1080	64	128	2	22	0.8	100	60	60	DRDS	120	40	40	60	128	0	-17.5	-28	-4	FALSE
P_1	VSTMmask3	540	540	1080	1080	64	128	2	22	0.8	100	60	60	DRDS	120	40	40	60	129	0	-28	-24.5	-13	FALSE
P_1	VSTMmask3	540	540	1080	1080	64	128	2	22	0.8	100	60	60	DRDS	120	40	40	60	130	0	-28	-38.5	-13	FALSE
P_1	VSTMmask3	540	540	1080	1080	64	128	2	22	0.8	100	60	60	DRDS	120	40	40	60	131	0	-28	-35	-13	FALSE
P_1	VSTMmask3	540	540	1080	1080	64	128	2	22	0.8	100	60	60	DRDS	120	40	40	60	132	0	-17.5	-21	-4	FALSE
P_1	VSTMmask3	540	540	1080	1080	64	128	2	22	0.8	100	60	60	DRDS	120	40	40	60	133	0	-17.5	-10.5	-7	TRUE
P_1	VSTMmask3	540	540	1080	1080	64	128	2	22	0.8	100	60	60	DRDS	120	40	40	60	134	0	-17.5	-24.5	-4	FALSE
P_1	VSTMmask3	540	540	1080	1080	64	128	2	22	0.8	100	60	60	DRDS	120	40	40	60	135	0	-17.5	-14	-4	TRUE
P_1	VSTMmask3	540	540	1080	1080	64	128	2	22	0.8	100	60	60	DRDS	120	40	40	60	136	0	-17.5	-10.5	-4	TRUE
P_1	VSTMmask3	540	540	1080	1080	64	128	2	22	0.8	100	60	60	DRDS	120	40	40	60	137	0	-17.5	-17.5	-7	FALSE
P_1	VSTMmask3	540	540	1080	1080	64	128	2	22	0.8	100	60	60	DRDS	120	40	40	60	138	0	-17.5	-14	-7	TRUE
P_1	VSTMmask3	540	540	1080	1080	64	128	2	22	0.8	100	60	60	DRDS	120	40	40	60	139	0	-28	-38.5	-10	FALSE
P_1	VSTMmask3	540	540	1080	1080	64	128	2	22	0.8	100	60	60	DRDS	120	40	40	60	140	0	-28	-17.5	-13	TRUE
P_1	VSTMmask4	540	540	1080	1080	64	128	2	22	0.8	100	60	60	DRDS	120	40	40	60	1	0	-17.5	-10.5	-4	FALSE
P_1	VSTMmask4	540	540	1080	1080	64	128	2	22	0.8	100	60	60	DRDS	120	40	40	60	2	0	-17.5	-7	-4	TRUE
P_1	VSTMmask4	540	540	1080	1080	64	128	2	22	0.8	100	60	60	DRDS	120	40	40	60	3	0	-17.5	-21	-7	FALSE
P_1	VSTMmask4	540	540	1080	1080	64	128	2	22	0.8	100	60	60	DRDS	120	40	40	60	4	0	-28	-31.5	-10	FALSE
P_1	VSTMmask4	540	540	1080	1080	64	128	2	22	0.8	100	60	60	DRDS	120	40	40	60	5	0	-28	-28	-10	FALSE
P_1	VSTMmask4	540	540	1080	1080	64	128	2	22	0.8	100	60	60	DRDS	120	40	40	60	6	0	-17.5	-28	-7	FALSE
P_1	VSTMmask4	540	540	1080	1080	64	128	2	22	0.8	100	60	60	DRDS	120	40	40	60	7	0	-28	-17.5	-10	FALSE
P_1	VSTMmask4	540	540	1080	1080	64	128	2	22	0.8	100	60	60	DRDS	120	40	40	60	8	0	-17.5	-17.5	-7	FALSE
P_1	VSTMmask4	540	540	1080	1080	64	128	2	22	0.8	100	60	60	DRDS	120	40	40	60	9	0	-17.5	-21	-4	FALSE
P_1	VSTMmask4	540	540	1080	1080	64	128	2	22	0.8	100	60	60	DRDS	120	40	40	60	10	0	-28	-35	-13	FALSE
P_1	VSTMmask4	540	540	1080	1080	64	128	2	22	0.8	100	60	60	DRDS	120	40	40	60	11	0	-28	-21	-10	FALSE
P_1	VSTMmask4	540	540	1080	1080	64	128	2	22	0.8	100	60	60	DRDS	120	40	40	60	12	0	-28	-21	-13	TRUE
P_1	VSTMmask4	540	540	1080	1080	64	128	2	22	0.8	100	60	60	DRDS	120	40	40	60	13	0	-17.5	-28	-4	FALSE
P_1	VSTMmask4	540	540	1080	1080	64	128	2	22	0.8	100	60	60	DRDS	120	40	40	60	14	0	-28	-38.5	-10	FALSE
P_1	VSTMmask4	540	540	1080	1080	64	128	2	22	0.8	100	60	60	DRDS	120	40	40	60	15	0	-28	-24.5	-10	FALSE
P_1	VSTMmask4	540	540	1080	1080	64	128	2	22	0.8	100	60	60	DRDS	120	40	40	60	16	0	-28	-28	-13	FALSE
P_1	VSTMmask4	540	540	1080	1080	64	128	2	22	0.8	100	60	60	DRDS	120	40	40	60	17	0	-17.5	-14	-7	TRUE
P_1	VSTMmask4	540	540	1080	1080	64	128	2	22	0.8	100	60	60	DRDS	120	40	40	60	18	0	-17.5	-7	-7	TRUE
P_1	VSTMmask4	540	540	1080	1080	64	128	2	22	0.8	100	60	60	DRDS	120	40	40	60	19	0	-28	-24.5	-13	FALSE
P_1	VSTMmask4	540	540	1080	1080	64	128	2	22	0.8	100	60	60	DRDS	120	40	40	60	20	0	-17.5	-14	-4	TRUE
P_1	VSTMmask4	540	540	1080	1080	64	128	2	22	0.8	100	60	60	DRDS	120	40	40	60	21	0	-28	-38.5	-13	FALSE
P_1	VSTMmask4	540	540	1080	1080	64	128	2	22	0.8	100	60	60	DRDS	120	40	40	60	22	0	-28	-35	-10	FALSE
P_1	VSTMmask4	540	540	1080	1080	64	128	2	22	0.8	100	60	60	DRDS	120	40	40	60	23	0	-17.5	-10.5	-7	TRUE
P_1	VSTMmask4	540	540	1080	1080	64	128	2	22	0.8	100	60	60	DRDS	120	40	40	60	24	0	-17.5	-24.5	-7	TRUE
P_1	VSTMmask4	540	540	1080	1080	64	128	2	22	0.8	100	60	60	DRDS	120	40	40	60	25	0	-28	-31.5	-13	FALSE
P_1	VSTMmask4	540	540	1080	1080	64	128	2	22	0.8	100	60	60	DRDS	120	40	40	60	26	0	-17.5	-24.5	-4	FALSE
P_1	VSTMmask4	540	540	1080	1080	64	128	2	22	0.8	100	60	60	DRDS	120	40	40	60	27	0	-28	-17.5	-13	TRUE
P_1	VSTMmask4	540	540	1080	1080	64	128	2	22	0.8	100	60	60	DRDS	120	40	40	60	28	0	-17.5	-17.5	-4	TRUE
P_1	VSTMmask4	540	540	1080	1080	64	128	2	22	0.8	100	60	60	DRDS	120	40	40	60	29	0	-28	-38.5	-10	FALSE
P_1	VSTMmask4	540	540	1080	1080	64	128	2	22	0.8	100	60	60	DRDS	120	40	40	60	30	0	-17.5	-17.5	-4	TRUE
P_1	VSTMmask4	540	540	1080	1080	64	128	2	22	0.8	100	60	60	DRDS	120	40	40	60	31	0	-28	-24.5	-13	TRUE
P_1	VSTMmask4	540	540	1080	1080	64	128	2	22	0.8	100	60	60	DRDS	120	40	40	60	32	0	-17.5	-28	-7	FALSE
P_1	VSTMmask4	540	540	1080	1080	64	128	2	22	0.8	100	60	60	DRDS	120	40	40	60	33	0	-17.5	-7	-4	TRUE
P_1	VSTMmask4	540	540	1080	1080	64	128	2	22	0.8	100	60	60	DRDS	120	40	40	60	34	0	-28	-21	-13	TRUE
P_1	VSTMmask4	540	540	1080	1080	64	128	2	22	0.8	100	60	60	DRDS	120	40	40	60	35	0	-28	-17.5	-13	TRUE
P_1	VSTMmask4	540	540	1080	1080	64	128	2	22	0.8	100	60	60	DRDS	120	40	40	60	36	0	-28	-38.5	-13	FALSE
P_1	VSTMmask4	540	540	1080	1080	64	128	2	22	0.8	100	60	60	DRDS	120	40	40	60	37	0	-28	-35	-10	FALSE
P_1	VSTMmask4	540	540	1080	1080	64	128	2	22	0.8	100	60	60	DRDS	120	40	40	60	38	0	-28	-28	-13	FALSE
P_1	VSTMmask4	540	540	1080	1080	64	128	2	22	0.8	100	60	60	DRDS	120	40	40	60	39	0	-17.5	-14	-4	TRUE
P_1	VSTMmask4	540	540	1080	1080	64	128	2	22	0.8	100	60	60	DRDS	120	40	40	60	40	0	-17.5	-10.5	-7	TRUE
P_1	VSTMmask4	540	540	1080	1080	64	128	2	22	0.8	100	60	60	DRDS	120	40	40	60	41	0	-17.5	-10.5	-4	TRUE
P_1	VSTMmask4	540	540	1080	1080	64	128	2	22	0.8	100	60	60	DRDS	120	40	40	60	42	0	-28	-35	-13	FALSE
P_1	VSTMmask4	540	540	1080	1080	64	128	2	22	0.8	100	60	60	DRDS	120	40	40	60	43	0	-28	-28	-10	FALSE
P_1	VSTMmask4	540	540	1080	1080	64	128	2	22	0.8	100	60	60	DRDS	120	40	40	60	44	0	-17.5	-24.5	-7	FALSE
P_1	VSTMmask4	540	540	1080	1080	64	128	2	22	0.8	100	60	60	DRDS	120	40	40	60	45	0	-17.5	-28	-4	FALSE
P_1	VSTMmask4	540	540	1080	1080	64	128	2	22	0.8	100	60	60	DRDS	120	40	40	60	46	0	-28	-31.5	-13	FALSE
P_1	VSTMmask4	540	540	1080	1080	64	128	2	22	0.8	100	60	60	DRDS	120	40	40	60	47	0	-17.5	-21	-4	TRUE
P_1	VSTMmask4	540	540	1080	1080	64	128	2	22	0.8	100	60	60	DRDS	120	40	40	60	48	0	-28	-31.5	-10	FALSE
P_1	VSTMmask4	540	540	1080	1080	64	128	2	22	0.8	100	60	60	DRDS	120	40	40	60	49	0	-17.5	-17.5	-7	TRUE
P_1	VSTMmask4	540	540	1080	1080	64	128	2	22	0.8	100	60	60	DRDS	120	40	40	60	50	0	-17.5	-14	-7	FALSE
P_1	VSTMmask4	540	540	1080	1080	64	128	2	22	0.8	100	60	60	DRDS	120	40	40	60	51	0	-28	-24.5	-10	FALSE
P_1	VSTMmask4	540	540	1080	1080	64	128	2	22	0.8	100	60	60	DRDS	120	40	40	60	52	0	-28	-21	-10	TRUE
P_1	VSTMmask4	540	540	1080	1080	64	128	2	22	0.8	100	60	60	DRDS	120	40	40	60	53	0	-28	-17.5	-10	FALSE
P_1	VSTMmask4	540	540	1080	1080	64	128	2	22	0.8	100	60	60	DRDS	120	40	40	60	54	0	-17.5	-24.5	-4	FALSE
P_1	VSTMmask4	540	540	1080	1080	64	128	2	22	0.8	100	60	60	DRDS	120	40	40	60	55	0	-17.5	-7	-7	TRUE
P_1	VSTMmask4	540	540	1080	1080	64	128	2	22	0.8	100	60	60	DRDS	120	40	40	60	56	0	-17.5	-21	-7	FALSE
P_1	VSTMmask4	540	540	1080	1080	64	128	2	22	0.8	100	60	60	DRDS	120	40	40	60	57	0	-17.5	-24.5	-7	FALSE
P_1	VSTMmask4	540	540	1080	1080	64	128	2	22	0.8	100	60	60	DRDS	120	40	40	60	58	0	-28	-38.5	-10	FALSE
P_1	VSTMmask4	540	540	1080	1080	64	128	2	22	0.8	100	60	60	DRDS	120	40	40	60	59	0	-28	-24.5	-10	FALSE
P_1	VSTMmask4	540	540	1080	1080	64	128	2	22	0.8	100	60	60	DRDS	120	40	40	60	60	0	-28	-35	-13	FALSE
P_1	VSTMmask4	540	540	1080	1080	64	128	2	22	0.8	100	60	60	DRDS	120	40	40	60	61	0	-17.5	-7	-7	TRUE
P_1	VSTMmask4	540	540	1080	1080	64	128	2	22	0.8	100	60	60	DRDS	120	40	40	60	62	0	-28	-21	-10	TRUE
P_1	VSTMmask4	540	540	1080	1080	64	128	2	22	0.8	100	60	60	DRDS	120	40	40	60	63	0	-17.5	-17.5	-7	FALSE
P_1	VSTMmask4	540	540	1080	1080	64	128	2	22	0.8	100	60	60	DRDS	120	40	40	60	64	0	-17.5	-14	-4	FALSE
P_1	VSTMmask4	540	540	1080	1080	64	128	2	22	0.8	100	60	60	DRDS	120	40	40	60	65	0	-17.5	-10.5	-7	TRUE
P_1	VSTMmask4	540	540	1080	1080	64	128	2	22	0.8	100	60	60	DRDS	120	40	40	60	66	0	-17.5	-7	-4	TRUE
P_1	VSTMmask4	540	540	1080	1080	64	128	2	22	0.8	100	60	60	DRDS	120	40	40	60	67	0	-28	-21	-13	FALSE
P_1	VSTMmask4	540	540	1080	1080	64	128	2	22	0.8	100	60	60	DRDS	120	40	40	60	68	0	-17.5	-10.5	-4	TRUE
P_1	VSTMmask4	540	540	1080	1080	64	128	2	22	0.8	100	60	60	DRDS	120	40	40	60	69	0	-28	-17.5	-10	TRUE
P_1	VSTMmask4	540	540	1080	1080	64	128	2	22	0.8	100	60	60	DRDS	120	40	40	60	70	0	-17.5	-17.5	-4	TRUE
P_1	VSTMmask4	540	540	1080	1080	64	128	2	22	0.8	100	60	60	DRDS	120	40	40	60	71	0	-28	-28	-13	FALSE
P_1	VSTMmask4	540	540	1080	1080	64	128	2	22	0.8	100	60	60	DRDS	120	40	40	60	72	0	-28	-31.5	-10	FALSE
P_1	VSTMmask4	540	540	1080	1080	64	128	2	22	0.8	100	60	60	DRDS	120	40	40	60	73	0	-28	-24.5	-13	FALSE
P_1	VSTMmask4	540	540	1080	1080	64	128	2	22	0.8	100	60	60	DRDS	120	40	40	60	74	0	-28	-28	-10	TRUE
P_1	VSTMmask4	540	540	1080	1080	64	128	2	22	0.8	100	60	60	DRDS	120	40	40	60	75	0	-17.5	-28	-7	FALSE
P_1	VSTMmask4	540	540	1080	1080	64	128	2	22	0.8	100	60	60	DRDS	120	40	40	60	76	0	-17.5	-28	-4	FALSE
P_1	VSTMmask4	540	540	1080	1080	64	128	2	22	0.8	100	60	60	DRDS	120	40	40	60	77	0	-28	-31.5	-13	FALSE
P_1	VSTMmask4	540	540	1080	1080	64	128	2	22	0.8	100	60	60	DRDS	120	40	40	60	78	0	-28	-17.5	-13	FALSE
P_1	VSTMmask4	540	540	1080	1080	64	128	2	22	0.8	100	60	60	DRDS	120	40	40	60	79	0	-28	-38.5	-13	FALSE
P_1	VSTMmask4	540	540	1080	1080	64	128	2	22	0.8	100	60	60	DRDS	120	40	40	60	80	0	-17.5	-24.5	-4	TRUE
P_1	VSTMmask4	540	540	1080	1080	64	128	2	22	0.8	100	60	60	DRDS	120	40	40	60	81	0	-17.5	-21	-7	FALSE
P_1	VSTMmask4	540	540	1080	1080	64	128	2	22	0.8	100	60	60	DRDS	120	40	40	60	82	0	-17.5	-14	-7	FALSE
P_1	VSTMmask4	540	540	1080	1080	64	128	2	22	0.8	100	60	60	DRDS	120	40	40	60	83	0	-28	-35	-10	FALSE
P_1	VSTMmask4	540	540	1080	1080	64	128	2	22	0.8	100	60	60	DRDS	120	40	40	60	84	0	-17.5	-21	-4	FALSE
P_1	VSTMmask4	540	540	1080	1080	64	128	2	22	0.8	100	60	60	DRDS	120	40	40	60	85	0	-28	-28	-10	TRUE
P_1	VSTMmask4	540	540	1080	1080	64	128	2	22	0.8	100	60	60	DRDS	120	40	40	60	86	0	-28	-31.5	-10	FALSE
P_1	VSTMmask4	540	540	1080	1080	64	128	2	22	0.8	100	60	60	DRDS	120	40	40	60	87	0	-28	-28	-13	FALSE
P_1	VSTMmask4	540	540	1080	1080	64	128	2	22	0.8	100	60	60	DRDS	120	40	40	60	88	0	-28	-17.5	-10	TRUE
P_1	VSTMmask4	540	540	1080	1080	64	128	2	22	0.8	100	60	60	DRDS	120	40	40	60	89	0	-28	-38.5	-13	FALSE
P_1	VSTMmask4	540	540	1080	1080	64	128	2	22	0.8	100	60	60	DRDS	120	40	40	60	90	0	-28	-35	-10	FALSE
P_1	VSTMmask4	540	540	1080	1080	64	128	2	22	0.8	100	60	60	DRDS	120	40	40	60	91	0	-17.5	-10.5	-7	TRUE
P_1	VSTMmask4	540	540	1080	1080	64	128	2	22	0.8	100	60	60	DRDS	120	40	40	60	92	0	-28	-21	-10	TRUE
P_1	VSTMmask4	540	540	1080	1080	64	128	2	22	0.8	100	60	60	DRDS	120	40	40	60	93	0	-28	-31.5	-13	FALSE
P_1	VSTMmask4	540	540	1080	1080	64	128	2	22	0.8	100	60	60	DRDS	120	40	40	60	94	0	-17.5	-21	-7	TRUE
P_1	VSTMmask4	540	540	1080	1080	64	128	2	22	0.8	100	60	60	DRDS	120	40	40	60	95	0	-17.5	-7	-4	TRUE
P_1	VSTMmask4	540	540	1080	1080	64	128	2	22	0.8	100	60	60	DRDS	120	40	40	60	96	0	-17.5	-14	-4	TRUE
P_1	VSTMmask4	540	540	1080	1080	64	128	2	22	0.8	100	60	60	DRDS	120	40	40	60	97	0	-17.5	-7	-7	TRUE
P_1	VSTMmask4	540	540	1080	1080	64	128	2	22	0.8	100	60	60	DRDS	120	40	40	60	98	0	-28	-17.5	-13	TRUE
P_1	VSTMmask4	540	540	1080	1080	64	128	2	22	0.8	100	60	60	DRDS	120	40	40	60	99	0	-17.5	-28	-7	FALSE
P_1	VSTMmask4	540	540	1080	1080	64	128	2	22	0.8	100	60	60	DRDS	120	40	40	60	100	0	-17.5	-24.5	-4	FALSE
P_1	VSTMmask4	540	540	1080	1080	64	128	2	22	0.8	100	60	60	DRDS	120	40	40	60	101	0	-17.5	-28	-4	FALSE
P_1	VSTMmask4	540	540	1080	1080	64	128	2	22	0.8	100	60	60	DRDS	120	40	40	60	102	0	-28	-38.5	-10	FALSE
P_1	VSTMmask4	540	540	1080	1080	64	128	2	22	0.8	100	60	60	DRDS	120	40	40	60	103	0	-28	-24.5	-13	FALSE
P_1	VSTMmask4	540	540	1080	1080	64	128	2	22	0.8	100	60	60	DRDS	120	40	40	60	104	0	-28	-35	-13	TRUE
P_1	VSTMmask4	540	540	1080	1080	64	128	2	22	0.8	100	60	60	DRDS	120	40	40	60	105	0	-17.5	-10.5	-4	TRUE
P_1	VSTMmask4	540	540	1080	1080	64	128	2	22	0.8	100	60	60	DRDS	120	40	40	60	106	0	-17.5	-24.5	-7	FALSE
P_1	VSTMmask4	540	540	1080	1080	64	128	2	22	0.8	100	60	60	DRDS	120	40	40	60	107	0	-28	-21	-13	TRUE
P_1	VSTMmask4	540	540	1080	1080	64	128	2	22	0.8	100	60	60	DRDS	120	40	40	60	108	0	-17.5	-17.5	-4	FALSE
P_1	VSTMmask4	540	540	1080	1080	64	128	2	22	0.8	100	60	60	DRDS	120	40	40	60	109	0	-17.5	-21	-4	FALSE
P_1	VSTMmask4	540	540	1080	1080	64	128	2	22	0.8	100	60	60	DRDS	120	40	40	60	110	0	-17.5	-14	-7	FALSE
P_1	VSTMmask4	540	540	1080	1080	64	128	2	22	0.8	100	60	60	DRDS	120	40	40	60	111	0	-17.5	-17.5	-7	FALSE
P_1	VSTMmask4	540	540	1080	1080	64	128	2	22	0.8	100	60	60	DRDS	120	40	40	60	112	0	-28	-24.5	-10	FALSE
P_1	VSTMmask4	540	540	1080	1080	64	128	2	22	0.8	100	60	60	DRDS	120	40	40	60	113	0	-28	-35	-10	FALSE
P_1	VSTMmask4	540	540	1080	1080	64	128	2	22	0.8	100	60	60	DRDS	120	40	40	60	114	0	-17.5	-21	-7	FALSE
P_1	VSTMmask4	540	540	1080	1080	64	128	2	22	0.8	100	60	60	DRDS	120	40	40	60	115	0	-17.5	-10.5	-7	TRUE
P_1	VSTMmask4	540	540	1080	1080	64	128	2	22	0.8	100	60	60	DRDS	120	40	40	60	116	0	-17.5	-10.5	-4	TRUE
P_1	VSTMmask4	540	540	1080	1080	64	128	2	22	0.8	100	60	60	DRDS	120	40	40	60	117	0	-17.5	-7	-4	TRUE
P_1	VSTMmask4	540	540	1080	1080	64	128	2	22	0.8	100	60	60	DRDS	120	40	40	60	118	0	-28	-31.5	-10	TRUE
P_1	VSTMmask4	540	540	1080	1080	64	128	2	22	0.8	100	60	60	DRDS	120	40	40	60	119	0	-28	-24.5	-10	FALSE
P_1	VSTMmask4	540	540	1080	1080	64	128	2	22	0.8	100	60	60	DRDS	120	40	40	60	120	0	-17.5	-28	-7	FALSE
P_1	VSTMmask4	540	540	1080	1080	64	128	2	22	0.8	100	60	60	DRDS	120	40	40	60	121	0	-28	-21	-10	TRUE
P_1	VSTMmask4	540	540	1080	1080	64	128	2	22	0.8	100	60	60	DRDS	120	40	40	60	122	0	-17.5	-24.5	-7	FALSE
P_1	VSTMmask4	540	540	1080	1080	64	128	2	22	0.8	100	60	60	DRDS	120	40	40	60	123	0	-28	-28	-10	FALSE
P_1	VSTMmask4	540	540	1080	1080	64	128	2	22	0.8	100	60	60	DRDS	120	40	40	60	124	0	-28	-17.5	-13	TRUE
P_1	VSTMmask4	540	540	1080	1080	64	128	2	22	0.8	100	60	60	DRDS	120	40	40	60	125	0	-17.5	-21	-4	TRUE
P_1	VSTMmask4	540	540	1080	1080	64	128	2	22	0.8	100	60	60	DRDS	120	40	40	60	126	0	-17.5	-17.5	-7	FALSE
P_1	VSTMmask4	540	540	1080	1080	64	128	2	22	0.8	100	60	60	DRDS	120	40	40	60	127	0	-17.5	-28	-4	FALSE
P_1	VSTMmask4	540	540	1080	1080	64	128	2	22	0.8	100	60	60	DRDS	120	40	40	60	128	0	-17.5	-14	-4	TRUE
P_1	VSTMmask4	540	540	1080	1080	64	128	2	22	0.8	100	60	60	DRDS	120	40	40	60	129	0	-28	-28	-13	FALSE
P_1	VSTMmask4	540	540	1080	1080	64	128	2	22	0.8	100	60	60	DRDS	120	40	40	60	130	0	-17.5	-17.5	-4	FALSE
P_1	VSTMmask4	540	540	1080	1080	64	128	2	22	0.8	100	60	60	DRDS	120	40	40	60	131	0	-17.5	-7	-7	TRUE
P_1	VSTMmask4	540	540	1080	1080	64	128	2	22	0.8	100	60	60	DRDS	120	40	40	60	132	0	-17.5	-14	-7	TRUE
P_1	VSTMmask4	540	540	1080	1080	64	128	2	22	0.8	100	60	60	DRDS	120	40	40	60	133	0	-28	-31.5	-13	FALSE
P_1	VSTMmask4	540	540	1080	1080	64	128	2	22	0.8	100	60	60	DRDS	120	40	40	60	134	0	-17.5	-24.5	-4	TRUE
P_1	VSTMmask4	540	540	1080	1080	64	128	2	22	0.8	100	60	60	DRDS	120	40	40	60	135	0	-28	-17.5	-10	TRUE
P_1	VSTMmask4	540	540	1080	1080	64	128	2	22	0.8	100	60	60	DRDS	120	40	40	60	136	0	-28	-35	-13	FALSE
P_1	VSTMmask4	540	540	1080	1080	64	128	2	22	0.8	100	60	60	DRDS	120	40	40	60	137	0	-28	-38.5	-13	FALSE
P_1	VSTMmask4	540	540	1080	1080	64	128	2	22	0.8	100	60	60	DRDS	120	40	40	60	138	0	-28	-21	-13	FALSE
P_1	VSTMmask4	540	540	1080	1080	64	128	2	22	0.8	100	60	60	DRDS	120	40	40	60	139	0	-28	-38.5	-10	FALSE
P_1	VSTMmask4	540	540	1080	1080	64	128	2	22	0.8	100	60	60	DRDS	120	40	40	60	140	0	-28	-24.5	-13	TRUE
P_1	VSTM5	540	540	1080	1080	64	128	2	22	0.8	100	60	60	DRDS	120	40	40	60	1	0	28	31.5	16	TRUE
P_1	VSTM5	540	540	1080	1080	64	128	2	22	0.8	100	60	60	DRDS	120	40	40	60	2	0	28	28	16	FALSE
P_1	VSTM5	540	540	1080	1080	64	128	2	22	0.8	100	60	60	DRDS	120	40	40	60	3	0	28	28	0	TRUE
P_1	VSTM5	540	540	1080	1080	64	128	2	22	0.8	100	60	60	DRDS	120	40	40	60	4	0	28	21	0	FALSE
P_1	VSTM5	540	540	1080	1080	64	128	2	22	0.8	100	60	60	DRDS	120	40	40	60	5	0	28	24.5	16	FALSE
P_1	VSTM5	540	540	1080	1080	64	128	2	22	0.8	100	60	60	DRDS	120	40	40	60	6	0	17.5	10.5	10	FALSE
P_1	VSTM5	540	540	1080	1080	64	128	2	22	0.8	100	60	60	DRDS	120	40	40	60	7	0	17.5	21	10	TRUE
P_1	VSTM5	540	540	1080	1080	64	128	2	22	0.8	100	60	60	DRDS	120	40	40	60	8	0	17.5	7	10	FALSE
P_1	VSTM5	540	540	1080	1080	64	128	2	22	0.8	100	60	60	DRDS	120	40	40	60	9	0	17.5	28	10	TRUE
P_1	VSTM5	540	540	1080	1080	64	128	2	22	0.8	100	60	60	DRDS	120	40	40	60	10	0	28	21	16	FALSE
P_1	VSTM5	540	540	1080	1080	64	128	2	22	0.8	100	60	60	DRDS	120	40	40	60	11	0	17.5	10.5	0	FALSE
P_1	VSTM5	540	540	1080	1080	64	128	2	22	0.8	100	60	60	DRDS	120	40	40	60	12	0	17.5	14	10	FALSE
P_1	VSTM5	540	540	1080	1080	64	128	2	22	0.8	100	60	60	DRDS	120	40	40	60	13	0	28	24.5	0	FALSE
P_1	VSTM5	540	540	1080	1080	64	128	2	22	0.8	100	60	60	DRDS	120	40	40	60	14	0	17.5	17.5	10	FALSE
P_1	VSTM5	540	540	1080	1080	64	128	2	22	0.8	100	60	60	DRDS	120	40	40	60	15	0	17.5	24.5	10	FALSE
P_1	VSTM5	540	540	1080	1080	64	128	2	22	0.8	100	60	60	DRDS	120	40	40	60	16	0	28	38.5	16	TRUE
P_1	VSTM5	540	540	1080	1080	64	128	2	22	0.8	100	60	60	DRDS	120	40	40	60	17	0	28	38.5	0	TRUE
P_1	VSTM5	540	540	1080	1080	64	128	2	22	0.8	100	60	60	DRDS	120	40	40	60	18	0	28	17.5	16	FALSE
P_1	VSTM5	540	540	1080	1080	64	128	2	22	0.8	100	60	60	DRDS	120	40	40	60	19	0	28	35	0	TRUE
P_1	VSTM5	540	540	1080	1080	64	128	2	22	0.8	100	60	60	DRDS	120	40	40	60	20	0	17.5	17.5	0	FALSE
P_1	VSTM5	540	540	1080	1080	64	128	2	22	0.8	100	60	60	DRDS	120	40	40	60	21	0	28	31.5	0	TRUE
P_1	VSTM5	540	540	1080	1080	64	128	2	22	0.8	100	60	60	DRDS	120	40	40	60	22	0	17.5	14	0	FALSE
P_1	VSTM5	540	540	1080	1080	64	128	2	22	0.8	100	60	60	DRDS	120	40	40	60	23	0	17.5	21	0	TRUE
P_1	VSTM5	540	540	1080	1080	64	128	2	22	0.8	100	60	60	DRDS	120	40	40	60	24	0	17.5	28	0	TRUE
P_1	VSTM5	540	540	1080	1080	64	128	2	22	0.8	100	60	60	DRDS	120	40	40	60	25	0	17.5	7	0	FALSE
P_1	VSTM5	540	540	1080	1080	64	128	2	22	0.8	100	60	60	DRDS	120	40	40	60	26	0	17.5	24.5	0	TRUE
P_1	VSTM5	540	540	1080	1080	64	128	2	22	0.8	100	60	60	DRDS	120	40	40	60	27	0	28	35	16	TRUE
P_1	VSTM5	540	540	1080	1080	64	128	2	22	0.8	100	60	60	DRDS	120	40	40	60	28	0	28	17.5	0	FALSE
P_1	VSTM5	540	540	1080	1080	64	128	2	22	0.8	100	60	60	DRDS	120	40	40	60	29	0	17.5	7	0	FALSE
P_1	VSTM5	540	540	1080	1080	64	128	2	22	0.8	100	60	60	DRDS	120	40	40	60	30	0	17.5	17.5	10	TRUE
P_1	VSTM5	540	540	1080	1080	64	128	2	22	0.8	100	60	60	DRDS	120	40	40	60	31	0	28	17.5	0	FALSE
P_1	VSTM5	540	540	1080	1080	64	128	2	22	0.8	100	60	60	DRDS	120	40	40	60	32	0	28	35	0	TRUE
P_1	VSTM5	540	540	1080	1080	64	128	2	22	0.8	100	60	60	DRDS	120	40	40	60	33	0	28	17.5	16	FALSE
P_1	VSTM5	540	540	1080	1080	64	128	2	22	0.8	100	60	60	DRDS	120	40	40	60	34	0	17.5	14	0	FALSE
P_1	VSTM5	540	540	1080	1080	64	128	2	22	0.8	100	60	60	DRDS	120	40	40	60	35	0	28	31.5	0	FALSE
P_1	VSTM5	540	540	1080	1080	64	128	2	22	0.8	100	60	60	DRDS	120	40	40	60	36	0	28	28	0	TRUE
P_1	VSTM5	540	540	1080	1080	64	128	2	22	0.8	100	60	60	DRDS	120	40	40	60	37	0	17.5	7	10	FALSE
P_1	VSTM5	540	540	1080	1080	64	128	2	22	0.8	100	60	60	DRDS	120	40	40	60	38	0	28	24.5	0	FALSE
P_1	VSTM5	540	540	1080	1080	64	128	2	22	0.8	100	60	60	DRDS	120	40	40	60	39	0	28	38.5	0	TRUE
P_1	VSTM5	540	540	1080	1080	64	128	2	22	0.8	100	60	60	DRDS	120	40	40	60	40	0	28	28	16	FALSE
P_1	VSTM5	540	540	1080	1080	64	128	2	22	0.8	100	60	60	DRDS	120	40	40	60	41	0	28	21	0	FALSE
P_1	VSTM5	540	540	1080	1080	64	128	2	22	0.8	100	60	60	DRDS	120	40	40	60	42	0	17.5	10.5	0	FALSE
P_1	VSTM5	540	540	1080	1080	64	128	2	22	0.8	100	60	60	DRDS	120	40	40	60	43	0	17.5	28	10	TRUE
P_1	VSTM5	540	540	1080	1080	64	128	2	22	0.8	100	60	60	DRDS	120	40	40	60	44	0	28	38.5	16	TRUE
P_1	VSTM5	540	540	1080	1080	64	128	2	22	0.8	100	60	60	DRDS	120	40	40	60	45	0	17.5	14	10	TRUE
P_1	VSTM5	540	540	1080	1080	64	128	2	22	0.8	100	60	60	DRDS	120	40	40	60	46	0	17.5	24.5	0	TRUE
P_1	VSTM5	540	540	1080	1080	64	128	2	22	0.8	100	60	60	DRDS	120	40	40	60	47	0	28	24.5	16	FALSE
P_1	VSTM5	540	540	1080	1080	64	128	2	22	0.8	100	60	60	DRDS	120	40	40	60	48	0	28	31.5	16	FALSE
P_1	VSTM5	540	540	1080	1080	64	128	2	22	0.8	100	60	60	DRDS	120	40	40	60	49	0	28	35	16	TRUE
P_1	VSTM5	540	540	1080	1080	64	128	2	22	0.8	100	60	60	DRDS	120	40	40	60	50	0	17.5	17.5	0	FALSE
P_1	VSTM5	540	540	1080	1080	64	128	2	22	0.8	100	60	60	DRDS	120	40	40	60	51	0	17.5	28	0	FALSE
P_1	VSTM5	540	540	1080	1080	64	128	2	22	0.8	100	60	60	DRDS	120	40	40	60	52	0	17.5	24.5	10	TRUE
P_1	VSTM5	540	540	1080	1080	64	128	2	22	0.8	100	60	60	DRDS	120	40	40	60	53	0	28	21	16	TRUE
P_1	VSTM5	540	540	1080	1080	64	128	2	22	0.8	100	60	60	DRDS	120	40	40	60	54	0	17.5	10.5	10	FALSE
P_1	VSTM5	540	540	1080	1080	64	128	2	22	0.8	100	60	60	DRDS	120	40	40	60	55	0	17.5	21	10	TRUE
P_1	VSTM5	540	540	1080	1080	64	128	2	22	0.8	100	60	60	DRDS	120	40	40	60	56	0	17.5	21	0	TRUE
P_1	VSTM5	540	540	1080	1080	64	128	2	22	0.8	100	60	60	DRDS	120	40	40	60	57	0	28	35	0	TRUE
P_1	VSTM5	540	540	1080	1080	64	128	2	22	0.8	100	60	60	DRDS	120	40	40	60	58	0	17.5	21	10	FALSE
P_1	VSTM5	540	540	1080	1080	64	128	2	22	0.8	100	60	60	DRDS	120	40	40	60	59	0	28	35	16	FALSE
P_1	VSTM5	540	540	1080	1080	64	128	2	22	0.8	100	60	60	DRDS	120	40	40	60	60	0	28	17.5	0	FALSE
P_1	VSTM5	540	540	1080	1080	64	128	2	22	0.8	100	60	60	DRDS	120	40	40	60	61	0	28	38.5	0	TRUE
P_1	VSTM5	540	540	1080	1080	64	128	2	22	0.8	100	60	60	DRDS	120	40	40	60	62	0	28	21	16	FALSE
P_1	VSTM5	540	540	1080	1080	64	128	2	22	0.8	100	60	60	DRDS	120	40	40	60	63	0	28	28	0	FALSE
P_1	VSTM5	540	540	1080	1080	64	128	2	22	0.8	100	60	60	DRDS	120	40	40	60	64	0	17.5	28	0	FALSE
P_1	VSTM5	540	540	1080	1080	64	128	2	22	0.8	100	60	60	DRDS	120	40	40	60	65	0	17.5	14	10	FALSE
P_1	VSTM5	540	540	1080	1080	64	128	2	22	0.8	100	60	60	DRDS	120	40	40	60	66	0	17.5	24.5	0	TRUE
P_1	VSTM5	540	540	1080	1080	64	128	2	22	0.8	100	60	60	DRDS	120	40	40	60	67	0	28	31.5	16	TRUE
P_1	VSTM5	540	540	1080	1080	64	128	2	22	0.8	100	60	60	DRDS	120	40	40	60	68	0	28	17.5	16	TRUE
P_1	VSTM5	540	540	1080	1080	64	128	2	22	0.8	100	60	60	DRDS	120	40	40	60	69	0	28	24.5	0	FALSE
P_1	VSTM5	540	540	1080	1080	64	128	2	22	0.8	100	60	60	DRDS	120	40	40	60	70	0	17.5	7	0	FALSE
P_1	VSTM5	540	540	1080	1080	64	128	2	22	0.8	100	60	60	DRDS	120	40	40	60	71	0	28	24.5	16	TRUE
P_1	VSTM5	540	540	1080	1080	64	128	2	22	0.8	100	60	60	DRDS	120	40	40	60	72	0	17.5	21	0	FALSE
P_1	VSTM5	540	540	1080	1080	64	128	2	22	0.8	100	60	60	DRDS	120	40	40	60	73	0	17.5	24.5	10	FALSE
P_1	VSTM5	540	540	1080	1080	64	128	2	22	0.8	100	60	60	DRDS	120	40	40	60	74	0	17.5	10.5	10	FALSE
P_1	VSTM5	540	540	1080	1080	64	128	2	22	0.8	100	60	60	DRDS	120	40	40	60	75	0	28	28	16	FALSE
P_1	VSTM5	540	540	1080	1080	64	128	2	22	0.8	100	60	60	DRDS	120	40	40	60	76	0	28	31.5	0	TRUE
P_1	VSTM5	540	540	1080	1080	64	128	2	22	0.8	100	60	60	DRDS	120	40	40	60	77	0	17.5	7	10	FALSE
P_1	VSTM5	540	540	1080	1080	64	128	2	22	0.8	100	60	60	DRDS	120	40	40	60	78	0	17.5	28	10	FALSE
P_1	VSTM5	540	540	1080	1080	64	128	2	22	0.8	100	60	60	DRDS	120	40	40	60	79	0	17.5	10.5	0	FALSE
P_1	VSTM5	540	540	1080	1080	64	128	2	22	0.8	100	60	60	DRDS	120	40	40	60	80	0	17.5	17.5	0	FALSE
P_1	VSTM5	540	540	1080	1080	64	128	2	22	0.8	100	60	60	DRDS	120	40	40	60	81	0	17.5	17.5	10	TRUE
P_1	VSTM5	540	540	1080	1080	64	128	2	22	0.8	100	60	60	DRDS	120	40	40	60	82	0	28	38.5	16	TRUE
P_1	VSTM5	540	540	1080	1080	64	128	2	22	0.8	100	60	60	DRDS	120	40	40	60	83	0	17.5	14	0	FALSE
P_1	VSTM5	540	540	1080	1080	64	128	2	22	0.8	100	60	60	DRDS	120	40	40	60	84	0	28	21	0	FALSE
P_1	VSTM5	540	540	1080	1080	64	128	2	22	0.8	100	60	60	DRDS	120	40	40	60	85	0	17.5	21	0	TRUE
P_1	VSTM5	540	540	1080	1080	64	128	2	22	0.8	100	60	60	DRDS	120	40	40	60	86	0	28	35	0	TRUE
P_1	VSTM5	540	540	1080	1080	64	128	2	22	0.8	100	60	60	DRDS	120	40	40	60	87	0	28	31.5	16	FALSE
P_1	VSTM5	540	540	1080	1080	64	128	2	22	0.8	100	60	60	DRDS	120	40	40	60	88	0	17.5	24.5	10	TRUE
P_1	VSTM5	540	540	1080	1080	64	128	2	22	0.8	100	60	60	DRDS	120	40	40	60	89	0	17.5	21	10	FALSE
P_1	VSTM5	540	540	1080	1080	64	128	2	22	0.8	100	60	60	DRDS	120	40	40	60	90	0	17.5	14	0	FALSE
P_1	VSTM5	540	540	1080	1080	64	128	2	22	0.8	100	60	60	DRDS	120	40	40	60	91	0	17.5	7	0	FALSE
P_1	VSTM5	540	540	1080	1080	64	128	2	22	0.8	100	60	60	DRDS	120	40	40	60	92	0	17.5	28	10	TRUE
P_1	VSTM5	540	540	1080	1080	64	128	2	22	0.8	100	60	60	DRDS	120	40	40	60	93	0	28	28	0	FALSE
P_1	VSTM5	540	540	1080	1080	64	128	2	22	0.8	100	60	60	DRDS	120	40	40	60	94	0	28	24.5	16	TRUE
P_1	VSTM5	540	540	1080	1080	64	128	2	22	0.8	100	60	60	DRDS	120	40	40	60	95	0	17.5	28	0	TRUE
P_1	VSTM5	540	540	1080	1080	64	128	2	22	0.8	100	60	60	DRDS	120	40	40	60	96	0	28	24.5	0	FALSE
P_1	VSTM5	540	540	1080	1080	64	128	2	22	0.8	100	60	60	DRDS	120	40	40	60	97	0	17.5	17.5	0	FALSE
P_1	VSTM5	540	540	1080	1080	64	128	2	22	0.8	100	60	60	DRDS	120	40	40	60	98	0	28	38.5	16	TRUE
P_1	VSTM5	540	540	1080	1080	64	128	2	22	0.8	100	60	60	DRDS	120	40	40	60	99	0	17.5	10.5	10	FALSE
P_1	VSTM5	540	540	1080	1080	64	128	2	22	0.8	100	60	60	DRDS	120	40	40	60	100	0	17.5	24.5	0	TRUE
P_1	VSTM5	540	540	1080	1080	64	128	2	22	0.8	100	60	60	DRDS	120	40	40	60	101	0	17.5	7	10	FALSE
P_1	VSTM5	540	540	1080	1080	64	128	2	22	0.8	100	60	60	DRDS	120	40	40	60	102	0	28	31.5	0	TRUE
P_1	VSTM5	540	540	1080	1080	64	128	2	22	0.8	100	60	60	DRDS	120	40	40	60	103	0	17.5	10.5	0	FALSE
P_1	VSTM5	540	540	1080	1080	64	128	2	22	0.8	100	60	60	DRDS	120	40	40	60	104	0	28	38.5	0	TRUE
P_1	VSTM5	540	540	1080	1080	64	128	2	22	0.8	100	60	60	DRDS	120	40	40	60	105	0	28	28	16	FALSE
P_1	VSTM5	540	540	1080	1080	64	128	2	22	0.8	100	60	60	DRDS	120	40	40	60	106	0	28	17.5	0	FALSE
P_1	VSTM5	540	540	1080	1080	64	128	2	22	0.8	100	60	60	DRDS	120	40	40	60	107	0	17.5	17.5	10	FALSE
P_1	VSTM5	540	540	1080	1080	64	128	2	22	0.8	100	60	60	DRDS	120	40	40	60	108	0	28	21	0	FALSE
P_1	VSTM5	540	540	1080	1080	64	128	2	22	0.8	100	60	60	DRDS	120	40	40	60	109	0	28	35	16	TRUE
P_1	VSTM5	540	540	1080	1080	64	128	2	22	0.8	100	60	60	DRDS	120	40	40	60	110	0	28	21	16	TRUE
P_1	VSTM5	540	540	1080	1080	64	128	2	22	0.8	100	60	60	DRDS	120	40	40	60	111	0	28	17.5	16	FALSE
P_1	VSTM5	540	540	1080	1080	64	128	2	22	0.8	100	60	60	DRDS	120	40	40	60	112	0	17.5	14	10	FALSE
P_1	VSTM5	540	540	1080	1080	64	128	2	22	0.8	100	60	60	DRDS	120	40	40	60	113	0	17.5	28	0	TRUE
P_1	VSTM5	540	540	1080	1080	64	128	2	22	0.8	100	60	60	DRDS	120	40	40	60	114	0	28	17.5	16	TRUE
P_1	VSTM5	540	540	1080	1080	64	128	2	22	0.8	100	60	60	DRDS	120	40	40	60	115	0	28	31.5	16	FALSE
P_1	VSTM5	540	540	1080	1080	64	128	2	22	0.8	100	60	60	DRDS	120	40	40	60	116	0	28	35	16	TRUE
P_1	VSTM5	540	540	1080	1080	64	128	2	22	0.8	100	60	60	DRDS	120	40	40	60	117	0	28	28	0	TRUE
P_1	VSTM5	540	540	1080	1080	64	128	2	22	0.8	100	60	60	DRDS	120	40	40	60	118	0	28	24.5	16	FALSE
P_1	VSTM5	540	540	1080	1080	64	128	2	22	0.8	100	60	60	DRDS	120	40	40	60	119	0	28	35	0	TRUE
P_1	VSTM5	540	540	1080	1080	64	128	2	22	0.8	100	60	60	DRDS	120	40	40	60	120	0	28	38.5	0	TRUE
P_1	VSTM5	540	540	1080	1080	64	128	2	22	0.8	100	60	60	DRDS	120	40	40	60	121	0	28	38.5	16	FALSE
P_1	VSTM5	540	540	1080	1080	64	128	2	22	0.8	100	60	60	DRDS	120	40	40	60	122	0	28	21	16	FALSE
P_1	VSTM5	540	540	1080	1080	64	128	2	22	0.8	100	60	60	DRDS	120	40	40	60	123	0	28	24.5	0	TRUE
P_1	VSTM5	540	540	1080	1080	64	128	2	22	0.8	100	60	60	DRDS	120	40	40	60	124	0	17.5	17.5	10	TRUE
P_1	VSTM5	540	540	1080	1080	64	128	2	22	0.8	100	60	60	DRDS	120	40	40	60	125	0	17.5	24.5	0	TRUE
P_1	VSTM5	540	540	1080	1080	64	128	2	22	0.8	100	60	60	DRDS	120	40	40	60	126	0	28	17.5	0	TRUE
P_1	VSTM5	540	540	1080	1080	64	128	2	22	0.8	100	60	60	DRDS	120	40	40	60	127	0	17.5	7	10	FALSE
P_1	VSTM5	540	540	1080	1080	64	128	2	22	0.8	100	60	60	DRDS	120	40	40	60	128	0	17.5	14	10	FALSE
P_1	VSTM5	540	540	1080	1080	64	128	2	22	0.8	100	60	60	DRDS	120	40	40	60	129	0	17.5	17.5	0	FALSE
P_1	VSTM5	540	540	1080	1080	64	128	2	22	0.8	100	60	60	DRDS	120	40	40	60	130	0	28	28	16	FALSE
P_1	VSTM5	540	540	1080	1080	64	128	2	22	0.8	100	60	60	DRDS	120	40	40	60	131	0	17.5	7	0	FALSE
P_1	VSTM5	540	540	1080	1080	64	128	2	22	0.8	100	60	60	DRDS	120	40	40	60	132	0	17.5	14	0	FALSE
P_1	VSTM5	540	540	1080	1080	64	128	2	22	0.8	100	60	60	DRDS	120	40	40	60	133	0	17.5	10.5	10	FALSE
P_1	VSTM5	540	540	1080	1080	64	128	2	22	0.8	100	60	60	DRDS	120	40	40	60	134	0	17.5	24.5	10	FALSE
P_1	VSTM5	540	540	1080	1080	64	128	2	22	0.8	100	60	60	DRDS	120	40	40	60	135	0	28	31.5	0	TRUE
P_1	VSTM5	540	540	1080	1080	64	128	2	22	0.8	100	60	60	DRDS	120	40	40	60	136	0	28	21	0	FALSE
P_1	VSTM5	540	540	1080	1080	64	128	2	22	0.8	100	60	60	DRDS	120	40	40	60	137	0	17.5	21	0	TRUE
P_1	VSTM5	540	540	1080	1080	64	128	2	22	0.8	100	60	60	DRDS	120	40	40	60	138	0	17.5	21	10	FALSE
P_1	VSTM5	540	540	1080	1080	64	128	2	22	0.8	100	60	60	DRDS	120	40	40	60	139	0	17.5	28	10	TRUE
P_1	VSTM5	540	540	1080	1080	64	128	2	22	0.8	100	60	60	DRDS	120	40	40	60	140	0	17.5	10.5	0	FALSE
P_1	VSTMmask6	540	540	1080	1080	64	128	2	22	0.8	100	60	60	DRDS	120	40	40	60	1	0	28	31.5	16	FALSE
P_1	VSTMmask6	540	540	1080	1080	64	128	2	22	0.8	100	60	60	DRDS	120	40	40	60	2	0	28	28	16	FALSE
P_1	VSTMmask6	540	540	1080	1080	64	128	2	22	0.8	100	60	60	DRDS	120	40	40	60	3	0	28	28	0	FALSE
P_1	VSTMmask6	540	540	1080	1080	64	128	2	22	0.8	100	60	60	DRDS	120	40	40	60	4	0	28	21	0	FALSE
P_1	VSTMmask6	540	540	1080	1080	64	128	2	22	0.8	100	60	60	DRDS	120	40	40	60	5	0	28	24.5	16	FALSE
P_1	VSTMmask6	540	540	1080	1080	64	128	2	22	0.8	100	60	60	DRDS	120	40	40	60	6	0	17.5	10.5	10	FALSE
P_1	VSTMmask6	540	540	1080	1080	64	128	2	22	0.8	100	60	60	DRDS	120	40	40	60	7	0	17.5	21	10	TRUE
P_1	VSTMmask6	540	540	1080	1080	64	128	2	22	0.8	100	60	60	DRDS	120	40	40	60	8	0	17.5	7	10	FALSE
P_1	VSTMmask6	540	540	1080	1080	64	128	2	22	0.8	100	60	60	DRDS	120	40	40	60	9	0	17.5	28	10	TRUE
P_1	VSTMmask6	540	540	1080	1080	64	128	2	22	0.8	100	60	60	DRDS	120	40	40	60	10	0	28	21	16	FALSE
P_1	VSTMmask6	540	540	1080	1080	64	128	2	22	0.8	100	60	60	DRDS	120	40	40	60	11	0	17.5	10.5	0	FALSE
P_1	VSTMmask6	540	540	1080	1080	64	128	2	22	0.8	100	60	60	DRDS	120	40	40	60	12	0	17.5	14	10	FALSE
P_1	VSTMmask6	540	540	1080	1080	64	128	2	22	0.8	100	60	60	DRDS	120	40	40	60	13	0	28	24.5	0	FALSE
P_1	VSTMmask6	540	540	1080	1080	64	128	2	22	0.8	100	60	60	DRDS	120	40	40	60	14	0	17.5	17.5	10	FALSE
P_1	VSTMmask6	540	540	1080	1080	64	128	2	22	0.8	100	60	60	DRDS	120	40	40	60	15	0	17.5	24.5	10	TRUE
P_1	VSTMmask6	540	540	1080	1080	64	128	2	22	0.8	100	60	60	DRDS	120	40	40	60	16	0	28	38.5	16	TRUE
P_1	VSTMmask6	540	540	1080	1080	64	128	2	22	0.8	100	60	60	DRDS	120	40	40	60	17	0	28	38.5	0	TRUE
P_1	VSTMmask6	540	540	1080	1080	64	128	2	22	0.8	100	60	60	DRDS	120	40	40	60	18	0	28	17.5	16	FALSE
P_1	VSTMmask6	540	540	1080	1080	64	128	2	22	0.8	100	60	60	DRDS	120	40	40	60	19	0	28	35	0	TRUE
P_1	VSTMmask6	540	540	1080	1080	64	128	2	22	0.8	100	60	60	DRDS	120	40	40	60	20	0	17.5	17.5	0	FALSE
P_1	VSTMmask6	540	540	1080	1080	64	128	2	22	0.8	100	60	60	DRDS	120	40	40	60	21	0	28	31.5	0	TRUE
P_1	VSTMmask6	540	540	1080	1080	64	128	2	22	0.8	100	60	60	DRDS	120	40	40	60	22	0	17.5	14	0	FALSE
P_1	VSTMmask6	540	540	1080	1080	64	128	2	22	0.8	100	60	60	DRDS	120	40	40	60	23	0	17.5	21	0	FALSE
P_1	VSTMmask6	540	540	1080	1080	64	128	2	22	0.8	100	60	60	DRDS	120	40	40	60	24	0	17.5	28	0	TRUE
P_1	VSTMmask6	540	540	1080	1080	64	128	2	22	0.8	100	60	60	DRDS	120	40	40	60	25	0	17.5	7	0	FALSE
P_1	VSTMmask6	540	540	1080	1080	64	128	2	22	0.8	100	60	60	DRDS	120	40	40	60	26	0	17.5	24.5	0	TRUE
P_1	VSTMmask6	540	540	1080	1080	64	128	2	22	0.8	100	60	60	DRDS	120	40	40	60	27	0	28	35	16	TRUE
P_1	VSTMmask6	540	540	1080	1080	64	128	2	22	0.8	100	60	60	DRDS	120	40	40	60	28	0	28	17.5	0	FALSE
P_1	VSTMmask6	540	540	1080	1080	64	128	2	22	0.8	100	60	60	DRDS	120	40	40	60	29	0	17.5	7	0	FALSE
P_1	VSTMmask6	540	540	1080	1080	64	128	2	22	0.8	100	60	60	DRDS	120	40	40	60	30	0	17.5	17.5	10	FALSE
P_1	VSTMmask6	540	540	1080	1080	64	128	2	22	0.8	100	60	60	DRDS	120	40	40	60	31	0	28	17.5	0	FALSE
P_1	VSTMmask6	540	540	1080	1080	64	128	2	22	0.8	100	60	60	DRDS	120	40	40	60	32	0	28	35	0	TRUE
P_1	VSTMmask6	540	540	1080	1080	64	128	2	22	0.8	100	60	60	DRDS	120	40	40	60	33	0	28	17.5	16	FALSE
P_1	VSTMmask6	540	540	1080	1080	64	128	2	22	0.8	100	60	60	DRDS	120	40	40	60	34	0	17.5	14	0	FALSE
P_1	VSTMmask6	540	540	1080	1080	64	128	2	22	0.8	100	60	60	DRDS	120	40	40	60	35	0	28	31.5	0	TRUE
P_1	VSTMmask6	540	540	1080	1080	64	128	2	22	0.8	100	60	60	DRDS	120	40	40	60	36	0	28	28	0	FALSE
P_1	VSTMmask6	540	540	1080	1080	64	128	2	22	0.8	100	60	60	DRDS	120	40	40	60	37	0	17.5	7	10	FALSE
P_1	VSTMmask6	540	540	1080	1080	64	128	2	22	0.8	100	60	60	DRDS	120	40	40	60	38	0	28	24.5	0	FALSE
P_1	VSTMmask6	540	540	1080	1080	64	128	2	22	0.8	100	60	60	DRDS	120	40	40	60	39	0	28	38.5	0	TRUE
P_1	VSTMmask6	540	540	1080	1080	64	128	2	22	0.8	100	60	60	DRDS	120	40	40	60	40	0	28	28	16	FALSE
P_1	VSTMmask6	540	540	1080	1080	64	128	2	22	0.8	100	60	60	DRDS	120	40	40	60	41	0	28	21	0	FALSE
P_1	VSTMmask6	540	540	1080	1080	64	128	2	22	0.8	100	60	60	DRDS	120	40	40	60	42	0	17.5	10.5	0	FALSE
P_1	VSTMmask6	540	540	1080	1080	64	128	2	22	0.8	100	60	60	DRDS	120	40	40	60	43	0	17.5	28	10	TRUE
P_1	VSTMmask6	540	540	1080	1080	64	128	2	22	0.8	100	60	60	DRDS	120	40	40	60	44	0	28	38.5	16	TRUE
P_1	VSTMmask6	540	540	1080	1080	64	128	2	22	0.8	100	60	60	DRDS	120	40	40	60	45	0	17.5	14	10	FALSE
P_1	VSTMmask6	540	540	1080	1080	64	128	2	22	0.8	100	60	60	DRDS	120	40	40	60	46	0	17.5	24.5	0	TRUE
P_1	VSTMmask6	540	540	1080	1080	64	128	2	22	0.8	100	60	60	DRDS	120	40	40	60	47	0	28	24.5	16	TRUE
P_1	VSTMmask6	540	540	1080	1080	64	128	2	22	0.8	100	60	60	DRDS	120	40	40	60	48	0	28	31.5	16	TRUE
P_1	VSTMmask6	540	540	1080	1080	64	128	2	22	0.8	100	60	60	DRDS	120	40	40	60	49	0	28	35	16	FALSE
P_1	VSTMmask6	540	540	1080	1080	64	128	2	22	0.8	100	60	60	DRDS	120	40	40	60	50	0	17.5	17.5	0	TRUE
P_1	VSTMmask6	540	540	1080	1080	64	128	2	22	0.8	100	60	60	DRDS	120	40	40	60	51	0	17.5	28	0	TRUE
P_1	VSTMmask6	540	540	1080	1080	64	128	2	22	0.8	100	60	60	DRDS	120	40	40	60	52	0	17.5	24.5	10	FALSE
P_1	VSTMmask6	540	540	1080	1080	64	128	2	22	0.8	100	60	60	DRDS	120	40	40	60	53	0	28	21	16	FALSE
P_1	VSTMmask6	540	540	1080	1080	64	128	2	22	0.8	100	60	60	DRDS	120	40	40	60	54	0	17.5	10.5	10	FALSE
P_1	VSTMmask6	540	540	1080	1080	64	128	2	22	0.8	100	60	60	DRDS	120	40	40	60	55	0	17.5	21	10	TRUE
P_1	VSTMmask6	540	540	1080	1080	64	128	2	22	0.8	100	60	60	DRDS	120	40	40	60	56	0	17.5	21	0	FALSE
P_1	VSTMmask6	540	540	1080	1080	64	128	2	22	0.8	100	60	60	DRDS	120	40	40	60	57	0	28	35	0	TRUE
P_1	VSTMmask6	540	540	1080	1080	64	128	2	22	0.8	100	60	60	DRDS	120	40	40	60	58	0	17.5	21	10	FALSE
P_1	VSTMmask6	540	540	1080	1080	64	128	2	22	0.8	100	60	60	DRDS	120	40	40	60	59	0	28	35	16	TRUE
P_1	VSTMmask6	540	540	1080	1080	64	128	2	22	0.8	100	60	60	DRDS	120	40	40	60	60	0	28	17.5	0	FALSE
P_1	VSTMmask6	540	540	1080	1080	64	128	2	22	0.8	100	60	60	DRDS	120	40	40	60	61	0	28	38.5	0	TRUE
P_1	VSTMmask6	540	540	1080	1080	64	128	2	22	0.8	100	60	60	DRDS	120	40	40	60	62	0	28	21	16	FALSE
P_1	VSTMmask6	540	540	1080	1080	64	128	2	22	0.8	100	60	60	DRDS	120	40	40	60	63	0	28	28	0	FALSE
P_1	VSTMmask6	540	540	1080	1080	64	128	2	22	0.8	100	60	60	DRDS	120	40	40	60	64	0	17.5	28	0	TRUE
P_1	VSTMmask6	540	540	1080	1080	64	128	2	22	0.8	100	60	60	DRDS	120	40	40	60	65	0	17.5	14	10	FALSE
P_1	VSTMmask6	540	540	1080	1080	64	128	2	22	0.8	100	60	60	DRDS	120	40	40	60	66	0	17.5	24.5	0	TRUE
P_1	VSTMmask6	540	540	1080	1080	64	128	2	22	0.8	100	60	60	DRDS	120	40	40	60	67	0	28	31.5	16	TRUE
P_1	VSTMmask6	540	540	1080	1080	64	128	2	22	0.8	100	60	60	DRDS	120	40	40	60	68	0	28	17.5	16	TRUE
P_1	VSTMmask6	540	540	1080	1080	64	128	2	22	0.8	100	60	60	DRDS	120	40	40	60	69	0	28	24.5	0	TRUE
P_1	VSTMmask6	540	540	1080	1080	64	128	2	22	0.8	100	60	60	DRDS	120	40	40	60	70	0	17.5	7	0	FALSE
P_1	VSTMmask6	540	540	1080	1080	64	128	2	22	0.8	100	60	60	DRDS	120	40	40	60	71	0	28	24.5	16	TRUE
P_1	VSTMmask6	540	540	1080	1080	64	128	2	22	0.8	100	60	60	DRDS	120	40	40	60	72	0	17.5	21	0	FALSE
P_1	VSTMmask6	540	540	1080	1080	64	128	2	22	0.8	100	60	60	DRDS	120	40	40	60	73	0	17.5	24.5	10	TRUE
P_1	VSTMmask6	540	540	1080	1080	64	128	2	22	0.8	100	60	60	DRDS	120	40	40	60	74	0	17.5	10.5	10	FALSE
P_1	VSTMmask6	540	540	1080	1080	64	128	2	22	0.8	100	60	60	DRDS	120	40	40	60	75	0	28	28	16	TRUE
P_1	VSTMmask6	540	540	1080	1080	64	128	2	22	0.8	100	60	60	DRDS	120	40	40	60	76	0	28	31.5	0	TRUE
P_1	VSTMmask6	540	540	1080	1080	64	128	2	22	0.8	100	60	60	DRDS	120	40	40	60	77	0	17.5	7	10	FALSE
P_1	VSTMmask6	540	540	1080	1080	64	128	2	22	0.8	100	60	60	DRDS	120	40	40	60	78	0	17.5	28	10	TRUE
P_1	VSTMmask6	540	540	1080	1080	64	128	2	22	0.8	100	60	60	DRDS	120	40	40	60	79	0	17.5	10.5	0	FALSE
P_1	VSTMmask6	540	540	1080	1080	64	128	2	22	0.8	100	60	60	DRDS	120	40	40	60	80	0	17.5	17.5	0	FALSE
P_1	VSTMmask6	540	540	1080	1080	64	128	2	22	0.8	100	60	60	DRDS	120	40	40	60	81	0	17.5	17.5	10	FALSE
P_1	VSTMmask6	540	540	1080	1080	64	128	2	22	0.8	100	60	60	DRDS	120	40	40	60	82	0	28	38.5	16	TRUE
P_1	VSTMmask6	540	540	1080	1080	64	128	2	22	0.8	100	60	60	DRDS	120	40	40	60	83	0	17.5	14	0	FALSE
P_1	VSTMmask6	540	540	1080	1080	64	128	2	22	0.8	100	60	60	DRDS	120	40	40	60	84	0	28	21	0	FALSE
P_1	VSTMmask6	540	540	1080	1080	64	128	2	22	0.8	100	60	60	DRDS	120	40	40	60	85	0	17.5	21	0	FALSE
P_1	VSTMmask6	540	540	1080	1080	64	128	2	22	0.8	100	60	60	DRDS	120	40	40	60	86	0	28	35	0	FALSE
P_1	VSTMmask6	540	540	1080	1080	64	128	2	22	0.8	100	60	60	DRDS	120	40	40	60	87	0	28	31.5	16	FALSE
P_1	VSTMmask6	540	540	1080	1080	64	128	2	22	0.8	100	60	60	DRDS	120	40	40	60	88	0	17.5	24.5	10	TRUE
P_1	VSTMmask6	540	540	1080	1080	64	128	2	22	0.8	100	60	60	DRDS	120	40	40	60	89	0	17.5	21	10	FALSE
P_1	VSTMmask6	540	540	1080	1080	64	128	2	22	0.8	100	60	60	DRDS	120	40	40	60	90	0	17.5	14	0	FALSE
P_1	VSTMmask6	540	540	1080	1080	64	128	2	22	0.8	100	60	60	DRDS	120	40	40	60	91	0	17.5	7	0	FALSE
P_1	VSTMmask6	540	540	1080	1080	64	128	2	22	0.8	100	60	60	DRDS	120	40	40	60	92	0	17.5	28	10	TRUE
P_1	VSTMmask6	540	540	1080	1080	64	128	2	22	0.8	100	60	60	DRDS	120	40	40	60	93	0	28	28	0	TRUE
P_1	VSTMmask6	540	540	1080	1080	64	128	2	22	0.8	100	60	60	DRDS	120	40	40	60	94	0	28	24.5	16	FALSE
P_1	VSTMmask6	540	540	1080	1080	64	128	2	22	0.8	100	60	60	DRDS	120	40	40	60	95	0	17.5	28	0	FALSE
P_1	VSTMmask6	540	540	1080	1080	64	128	2	22	0.8	100	60	60	DRDS	120	40	40	60	96	0	28	24.5	0	FALSE
P_1	VSTMmask6	540	540	1080	1080	64	128	2	22	0.8	100	60	60	DRDS	120	40	40	60	97	0	17.5	17.5	0	FALSE
P_1	VSTMmask6	540	540	1080	1080	64	128	2	22	0.8	100	60	60	DRDS	120	40	40	60	98	0	28	38.5	16	FALSE
P_1	VSTMmask6	540	540	1080	1080	64	128	2	22	0.8	100	60	60	DRDS	120	40	40	60	99	0	17.5	10.5	10	FALSE
P_1	VSTMmask6	540	540	1080	1080	64	128	2	22	0.8	100	60	60	DRDS	120	40	40	60	100	0	17.5	24.5	0	TRUE
P_1	VSTMmask6	540	540	1080	1080	64	128	2	22	0.8	100	60	60	DRDS	120	40	40	60	101	0	17.5	7	10	FALSE
P_1	VSTMmask6	540	540	1080	1080	64	128	2	22	0.8	100	60	60	DRDS	120	40	40	60	102	0	28	31.5	0	TRUE
P_1	VSTMmask6	540	540	1080	1080	64	128	2	22	0.8	100	60	60	DRDS	120	40	40	60	103	0	17.5	10.5	0	FALSE
P_1	VSTMmask6	540	540	1080	1080	64	128	2	22	0.8	100	60	60	DRDS	120	40	40	60	104	0	28	38.5	0	TRUE
P_1	VSTMmask6	540	540	1080	1080	64	128	2	22	0.8	100	60	60	DRDS	120	40	40	60	105	0	28	28	16	FALSE
P_1	VSTMmask6	540	540	1080	1080	64	128	2	22	0.8	100	60	60	DRDS	120	40	40	60	106	0	28	17.5	0	FALSE
P_1	VSTMmask6	540	540	1080	1080	64	128	2	22	0.8	100	60	60	DRDS	120	40	40	60	107	0	17.5	17.5	10	FALSE
P_1	VSTMmask6	540	540	1080	1080	64	128	2	22	0.8	100	60	60	DRDS	120	40	40	60	108	0	28	21	0	TRUE
P_1	VSTMmask6	540	540	1080	1080	64	128	2	22	0.8	100	60	60	DRDS	120	40	40	60	109	0	28	35	16	TRUE
P_1	VSTMmask6	540	540	1080	1080	64	128	2	22	0.8	100	60	60	DRDS	120	40	40	60	110	0	28	21	16	TRUE
P_1	VSTMmask6	540	540	1080	1080	64	128	2	22	0.8	100	60	60	DRDS	120	40	40	60	111	0	28	17.5	16	TRUE
P_1	VSTMmask6	540	540	1080	1080	64	128	2	22	0.8	100	60	60	DRDS	120	40	40	60	112	0	17.5	14	10	FALSE
P_1	VSTMmask6	540	540	1080	1080	64	128	2	22	0.8	100	60	60	DRDS	120	40	40	60	113	0	17.5	28	0	FALSE
P_1	VSTMmask6	540	540	1080	1080	64	128	2	22	0.8	100	60	60	DRDS	120	40	40	60	114	0	28	17.5	16	FALSE
P_1	VSTMmask6	540	540	1080	1080	64	128	2	22	0.8	100	60	60	DRDS	120	40	40	60	115	0	28	31.5	16	TRUE
P_1	VSTMmask6	540	540	1080	1080	64	128	2	22	0.8	100	60	60	DRDS	120	40	40	60	116	0	28	35	16	TRUE
P_1	VSTMmask6	540	540	1080	1080	64	128	2	22	0.8	100	60	60	DRDS	120	40	40	60	117	0	28	28	0	FALSE
P_1	VSTMmask6	540	540	1080	1080	64	128	2	22	0.8	100	60	60	DRDS	120	40	40	60	118	0	28	24.5	16	TRUE
P_1	VSTMmask6	540	540	1080	1080	64	128	2	22	0.8	100	60	60	DRDS	120	40	40	60	119	0	28	35	0	TRUE
P_1	VSTMmask6	540	540	1080	1080	64	128	2	22	0.8	100	60	60	DRDS	120	40	40	60	120	0	28	38.5	0	TRUE
P_1	VSTMmask6	540	540	1080	1080	64	128	2	22	0.8	100	60	60	DRDS	120	40	40	60	121	0	28	38.5	16	TRUE
P_1	VSTMmask6	540	540	1080	1080	64	128	2	22	0.8	100	60	60	DRDS	120	40	40	60	122	0	28	21	16	FALSE
P_1	VSTMmask6	540	540	1080	1080	64	128	2	22	0.8	100	60	60	DRDS	120	40	40	60	123	0	28	24.5	0	FALSE
P_1	VSTMmask6	540	540	1080	1080	64	128	2	22	0.8	100	60	60	DRDS	120	40	40	60	124	0	17.5	17.5	10	FALSE
P_1	VSTMmask6	540	540	1080	1080	64	128	2	22	0.8	100	60	60	DRDS	120	40	40	60	125	0	17.5	24.5	0	TRUE
P_1	VSTMmask6	540	540	1080	1080	64	128	2	22	0.8	100	60	60	DRDS	120	40	40	60	126	0	28	17.5	0	FALSE
P_1	VSTMmask6	540	540	1080	1080	64	128	2	22	0.8	100	60	60	DRDS	120	40	40	60	127	0	17.5	7	10	FALSE
P_1	VSTMmask6	540	540	1080	1080	64	128	2	22	0.8	100	60	60	DRDS	120	40	40	60	128	0	17.5	14	10	FALSE
P_1	VSTMmask6	540	540	1080	1080	64	128	2	22	0.8	100	60	60	DRDS	120	40	40	60	129	0	17.5	17.5	0	FALSE
P_1	VSTMmask6	540	540	1080	1080	64	128	2	22	0.8	100	60	60	DRDS	120	40	40	60	130	0	28	28	16	TRUE
P_1	VSTMmask6	540	540	1080	1080	64	128	2	22	0.8	100	60	60	DRDS	120	40	40	60	131	0	17.5	7	0	FALSE
P_1	VSTMmask6	540	540	1080	1080	64	128	2	22	0.8	100	60	60	DRDS	120	40	40	60	132	0	17.5	14	0	FALSE
P_1	VSTMmask6	540	540	1080	1080	64	128	2	22	0.8	100	60	60	DRDS	120	40	40	60	133	0	17.5	10.5	10	FALSE
P_1	VSTMmask6	540	540	1080	1080	64	128	2	22	0.8	100	60	60	DRDS	120	40	40	60	134	0	17.5	24.5	10	TRUE
P_1	VSTMmask6	540	540	1080	1080	64	128	2	22	0.8	100	60	60	DRDS	120	40	40	60	135	0	28	31.5	0	TRUE
P_1	VSTMmask6	540	540	1080	1080	64	128	2	22	0.8	100	60	60	DRDS	120	40	40	60	136	0	28	21	0	FALSE
P_1	VSTMmask6	540	540	1080	1080	64	128	2	22	0.8	100	60	60	DRDS	120	40	40	60	137	0	17.5	21	0	TRUE
P_1	VSTMmask6	540	540	1080	1080	64	128	2	22	0.8	100	60	60	DRDS	120	40	40	60	138	0	17.5	21	10	TRUE
P_1	VSTMmask6	540	540	1080	1080	64	128	2	22	0.8	100	60	60	DRDS	120	40	40	60	139	0	17.5	28	10	TRUE
P_1	VSTMmask6	540	540	1080	1080	64	128	2	22	0.8	100	60	60	DRDS	120	40	40	60	140	0	17.5	10.5	0	FALSE
P_1	VSTM7	540	540	1080	1080	64	128	2	22	0.8	100	60	60	DRDS	120	40	40	60	1	0	-17.5	-28	0	FALSE
P_1	VSTM7	540	540	1080	1080	64	128	2	22	0.8	100	60	60	DRDS	120	40	40	60	2	0	-28	-17.5	0	TRUE
P_1	VSTM7	540	540	1080	1080	64	128	2	22	0.8	100	60	60	DRDS	120	40	40	60	3	0	-28	-21	-16	TRUE
P_1	VSTM7	540	540	1080	1080	64	128	2	22	0.8	100	60	60	DRDS	120	40	40	60	4	0	-17.5	-14	-10	TRUE
P_1	VSTM7	540	540	1080	1080	64	128	2	22	0.8	100	60	60	DRDS	120	40	40	60	5	0	-28	-31.5	-16	FALSE
P_1	VSTM7	540	540	1080	1080	64	128	2	22	0.8	100	60	60	DRDS	120	40	40	60	6	0	-17.5	-24.5	-10	FALSE
P_1	VSTM7	540	540	1080	1080	64	128	2	22	0.8	100	60	60	DRDS	120	40	40	60	7	0	-17.5	-24.5	0	FALSE
P_1	VSTM7	540	540	1080	1080	64	128	2	22	0.8	100	60	60	DRDS	120	40	40	60	8	0	-28	-17.5	-16	TRUE
P_1	VSTM7	540	540	1080	1080	64	128	2	22	0.8	100	60	60	DRDS	120	40	40	60	9	0	-17.5	-14	0	TRUE
P_1	VSTM7	540	540	1080	1080	64	128	2	22	0.8	100	60	60	DRDS	120	40	40	60	10	0	-17.5	-10.5	-10	TRUE
P_1	VSTM7	540	540	1080	1080	64	128	2	22	0.8	100	60	60	DRDS	120	40	40	60	11	0	-28	-35	0	FALSE
P_1	VSTM7	540	540	1080	1080	64	128	2	22	0.8	100	60	60	DRDS	120	40	40	60	12	0	-28	-24.5	0	FALSE
P_1	VSTM7	540	540	1080	1080	64	128	2	22	0.8	100	60	60	DRDS	120	40	40	60	13	0	-17.5	-17.5	-10	TRUE
P_1	VSTM7	540	540	1080	1080	64	128	2	22	0.8	100	60	60	DRDS	120	40	40	60	14	0	-28	-31.5	0	FALSE
P_1	VSTM7	540	540	1080	1080	64	128	2	22	0.8	100	60	60	DRDS	120	40	40	60	15	0	-28	-21	0	TRUE
P_1	VSTM7	540	540	1080	1080	64	128	2	22	0.8	100	60	60	DRDS	120	40	40	60	16	0	-17.5	-28	-10	FALSE
P_1	VSTM7	540	540	1080	1080	64	128	2	22	0.8	100	60	60	DRDS	120	40	40	60	17	0	-17.5	-21	0	FALSE
P_1	VSTM7	540	540	1080	1080	64	128	2	22	0.8	100	60	60	DRDS	120	40	40	60	18	0	-28	-24.5	-16	FALSE
P_1	VSTM7	540	540	1080	1080	64	128	2	22	0.8	100	60	60	DRDS	120	40	40	60	19	0	-17.5	-7	0	TRUE
P_1	VSTM7	540	540	1080	1080	64	128	2	22	0.8	100	60	60	DRDS	120	40	40	60	20	0	-17.5	-7	-10	TRUE
P_1	VSTM7	540	540	1080	1080	64	128	2	22	0.8	100	60	60	DRDS	120	40	40	60	21	0	-28	-28	-16	TRUE
P_1	VSTM7	540	540	1080	1080	64	128	2	22	0.8	100	60	60	DRDS	120	40	40	60	22	0	-28	-38.5	0	FALSE
P_1	VSTM7	540	540	1080	1080	64	128	2	22	0.8	100	60	60	DRDS	120	40	40	60	23	0	-28	-28	0	FALSE
P_1	VSTM7	540	540	1080	1080	64	128	2	22	0.8	100	60	60	DRDS	120	40	40	60	24	0	-28	-35	-16	FALSE
P_1	VSTM7	540	540	1080	1080	64	128	2	22	0.8	100	60	60	DRDS	120	40	40	60	25	0	-17.5	-21	-10	TRUE
P_1	VSTM7	540	540	1080	1080	64	128	2	22	0.8	100	60	60	DRDS	120	40	40	60	26	0	-28	-38.5	-16	FALSE
P_1	VSTM7	540	540	1080	1080	64	128	2	22	0.8	100	60	60	DRDS	120	40	40	60	27	0	-17.5	-17.5	0	TRUE
P_1	VSTM7	540	540	1080	1080	64	128	2	22	0.8	100	60	60	DRDS	120	40	40	60	28	0	-17.5	-10.5	0	TRUE
P_1	VSTM7	540	540	1080	1080	64	128	2	22	0.8	100	60	60	DRDS	120	40	40	60	29	0	-28	-24.5	-16	TRUE
P_1	VSTM7	540	540	1080	1080	64	128	2	22	0.8	100	60	60	DRDS	120	40	40	60	30	0	-28	-28	0	TRUE
P_1	VSTM7	540	540	1080	1080	64	128	2	22	0.8	100	60	60	DRDS	120	40	40	60	31	0	-28	-24.5	0	TRUE
P_1	VSTM7	540	540	1080	1080	64	128	2	22	0.8	100	60	60	DRDS	120	40	40	60	32	0	-28	-38.5	0	FALSE
P_1	VSTM7	540	540	1080	1080	64	128	2	22	0.8	100	60	60	DRDS	120	40	40	60	33	0	-17.5	-17.5	0	FALSE
P_1	VSTM7	540	540	1080	1080	64	128	2	22	0.8	100	60	60	DRDS	120	40	40	60	34	0	-17.5	-17.5	-10	TRUE
P_1	VSTM7	540	540	1080	1080	64	128	2	22	0.8	100	60	60	DRDS	120	40	40	60	35	0	-28	-21	0	FALSE
P_1	VSTM7	540	540	1080	1080	64	128	2	22	0.8	100	60	60	DRDS	120	40	40	60	36	0	-28	-35	-16	FALSE
P_1	VSTM7	540	540	1080	1080	64	128	2	22	0.8	100	60	60	DRDS	120	40	40	60	37	0	-28	-31.5	0	FALSE
P_1	VSTM7	540	540	1080	1080	64	128	2	22	0.8	100	60	60	DRDS	120	40	40	60	38	0	-17.5	-28	-10	FALSE
P_1	VSTM7	540	540	1080	1080	64	128	2	22	0.8	100	60	60	DRDS	120	40	40	60	39	0	-28	-17.5	0	TRUE
P_1	VSTM7	540	540	1080	1080	64	128	2	22	0.8	100	60	60	DRDS	120	40	40	60	40	0	-17.5	-7	0	TRUE
P_1	VSTM7	540	540	1080	1080	64	128	2	22	0.8	100	60	60	DRDS	120	40	40	60	41	0	-28	-28	-16	FALSE
P_1	VSTM7	540	540	1080	1080	64	128	2	22	0.8	100	60	60	DRDS	120	40	40	60	42	0	-17.5	-10.5	0	TRUE
P_1	VSTM7	540	540	1080	1080	64	128	2	22	0.8	100	60	60	DRDS	120	40	40	60	43	0	-28	-17.5	-16	TRUE
P_1	VSTM7	540	540	1080	1080	64	128	2	22	0.8	100	60	60	DRDS	120	40	40	60	44	0	-17.5	-7	-10	TRUE
P_1	VSTM7	540	540	1080	1080	64	128	2	22	0.8	100	60	60	DRDS	120	40	40	60	45	0	-17.5	-24.5	0	FALSE
P_1	VSTM7	540	540	1080	1080	64	128	2	22	0.8	100	60	60	DRDS	120	40	40	60	46	0	-28	-35	0	FALSE
P_1	VSTM7	540	540	1080	1080	64	128	2	22	0.8	100	60	60	DRDS	120	40	40	60	47	0	-17.5	-14	-10	FALSE
P_1	VSTM7	540	540	1080	1080	64	128	2	22	0.8	100	60	60	DRDS	120	40	40	60	48	0	-17.5	-14	0	TRUE
P_1	VSTM7	540	540	1080	1080	64	128	2	22	0.8	100	60	60	DRDS	120	40	40	60	49	0	-17.5	-10.5	-10	FALSE
P_1	VSTM7	540	540	1080	1080	64	128	2	22	0.8	100	60	60	DRDS	120	40	40	60	50	0	-28	-38.5	-16	FALSE
P_1	VSTM7	540	540	1080	1080	64	128	2	22	0.8	100	60	60	DRDS	120	40	40	60	51	0	-17.5	-24.5	-10	FALSE
P_1	VSTM7	540	540	1080	1080	64	128	2	22	0.8	100	60	60	DRDS	120	40	40	60	52	0	-28	-21	-16	FALSE
P_1	VSTM7	540	540	1080	1080	64	128	2	22	0.8	100	60	60	DRDS	120	40	40	60	53	0	-17.5	-28	0	FALSE
P_1	VSTM7	540	540	1080	1080	64	128	2	22	0.8	100	60	60	DRDS	120	40	40	60	54	0	-28	-31.5	-16	FALSE
P_1	VSTM7	540	540	1080	1080	64	128	2	22	0.8	100	60	60	DRDS	120	40	40	60	55	0	-17.5	-21	-10	FALSE
P_1	VSTM7	540	540	1080	1080	64	128	2	22	0.8	100	60	60	DRDS	120	40	40	60	56	0	-17.5	-21	0	FALSE
P_1	VSTM7	540	540	1080	1080	64	128	2	22	0.8	100	60	60	DRDS	120	40	40	60	57	0	-17.5	-24.5	0	FALSE
P_1	VSTM7	540	540	1080	1080	64	128	2	22	0.8	100	60	60	DRDS	120	40	40	60	58	0	-17.5	-24.5	-10	TRUE
P_1	VSTM7	540	540	1080	1080	64	128	2	22	0.8	100	60	60	DRDS	120	40	40	60	59	0	-28	-17.5	0	TRUE
P_1	VSTM7	540	540	1080	1080	64	128	2	22	0.8	100	60	60	DRDS	120	40	40	60	60	0	-28	-38.5	0	FALSE
P_1	VSTM7	540	540	1080	1080	64	128	2	22	0.8	100	60	60	DRDS	120	40	40	60	61	0	-17.5	-14	-10	TRUE
P_1	VSTM7	540	540	1080	1080	64	128	2	22	0.8	100	60	60	DRDS	120	40	40	60	62	0	-28	-21	-16	TRUE
P_1	VSTM7	540	540	1080	1080	64	128	2	22	0.8	100	60	60	DRDS	120	40	40	60	63	0	-17.5	-7	-10	TRUE
P_1	VSTM7	540	540	1080	1080	64	128	2	22	0.8	100	60	60	DRDS	120	40	40	60	64	0	-28	-24.5	0	TRUE
P_1	VSTM7	540	540	1080	1080	64	128	2	22	0.8	100	60	60	DRDS	120	40	40	60	65	0	-28	-17.5	-16	TRUE
P_1	VSTM7	540	540	1080	1080	64	128	2	22	0.8	100	60	60	DRDS	120	40	40	60	66	0	-17.5	-14	0	TRUE
P_1	VSTM7	540	540	1080	1080	64	128	2	22	0.8	100	60	60	DRDS	120	40	40	60	67	0	-17.5	-17.5	0	FALSE
P_1	VSTM7	540	540	1080	1080	64	128	2	22	0.8	100	60	60	DRDS	120	40	40	60	68	0	-17.5	-10.5	-10	TRUE
P_1	VSTM7	540	540	1080	1080	64	128	2	22	0.8	100	60	60	DRDS	120	40	40	60	69	0	-17.5	-17.5	-10	TRUE
P_1	VSTM7	540	540	1080	1080	64	128	2	22	0.8	100	60	60	DRDS	120	40	40	60	70	0	-28	-35	0	FALSE
P_1	VSTM7	540	540	1080	1080	64	128	2	22	0.8	100	60	60	DRDS	120	40	40	60	71	0	-17.5	-28	-10	TRUE
P_1	VSTM7	540	540	1080	1080	64	128	2	22	0.8	100	60	60	DRDS	120	40	40	60	72	0	-28	-38.5	-16	FALSE
P_1	VSTM7	540	540	1080	1080	64	128	2	22	0.8	100	60	60	DRDS	120	40	40	60	73	0	-28	-35	-16	FALSE
P_1	VSTM7	540	540	1080	1080	64	128	2	22	0.8	100	60	60	DRDS	120	40	40	60	74	0	-28	-31.5	0	FALSE
P_1	VSTM7	540	540	1080	1080	64	128	2	22	0.8	100	60	60	DRDS	120	40	40	60	75	0	-17.5	-21	-10	TRUE
P_1	VSTM7	540	540	1080	1080	64	128	2	22	0.8	100	60	60	DRDS	120	40	40	60	76	0	-28	-21	0	FALSE
P_1	VSTM7	540	540	1080	1080	64	128	2	22	0.8	100	60	60	DRDS	120	40	40	60	77	0	-17.5	-21	0	FALSE
P_1	VSTM7	540	540	1080	1080	64	128	2	22	0.8	100	60	60	DRDS	120	40	40	60	78	0	-28	-28	0	FALSE
P_1	VSTM7	540	540	1080	1080	64	128	2	22	0.8	100	60	60	DRDS	120	40	40	60	79	0	-17.5	-7	0	TRUE
P_1	VSTM7	540	540	1080	1080	64	128	2	22	0.8	100	60	60	DRDS	120	40	40	60	80	0	-17.5	-10.5	0	TRUE
P_1	VSTM7	540	540	1080	1080	64	128	2	22	0.8	100	60	60	DRDS	120	40	40	60	81	0	-28	-28	-16	FALSE
P_1	VSTM7	540	540	1080	1080	64	128	2	22	0.8	100	60	60	DRDS	120	40	40	60	82	0	-28	-31.5	-16	FALSE
P_1	VSTM7	540	540	1080	1080	64	128	2	22	0.8	100	60	60	DRDS	120	40	40	60	83	0	-28	-24.5	-16	FALSE
P_1	VSTM7	540	540	1080	1080	64	128	2	22	0.8	100	60	60	DRDS	120	40	40	60	84	0	-17.5	-28	0	FALSE
P_1	VSTM7	540	540	1080	1080	64	128	2	22	0.8	100	60	60	DRDS	120	40	40	60	85	0	-28	-35	0	FALSE
P_1	VSTM7	540	540	1080	1080	64	128	2	22	0.8	100	60	60	DRDS	120	40	40	60	86	0	-17.5	-28	0	FALSE
P_1	VSTM7	540	540	1080	1080	64	128	2	22	0.8	100	60	60	DRDS	120	40	40	60	87	0	-28	-31.5	-16	FALSE
P_1	VSTM7	540	540	1080	1080	64	128	2	22	0.8	100	60	60	DRDS	120	40	40	60	88	0	-17.5	-10.5	0	TRUE
P_1	VSTM7	540	540	1080	1080	64	128	2	22	0.8	100	60	60	DRDS	120	40	40	60	89	0	-28	-31.5	0	FALSE
P_1	VSTM7	540	540	1080	1080	64	128	2	22	0.8	100	60	60	DRDS	120	40	40	60	90	0	-28	-28	-16	TRUE
P_1	VSTM7	540	540	1080	1080	64	128	2	22	0.8	100	60	60	DRDS	120	40	40	60	91	0	-28	-38.5	-16	FALSE
P_1	VSTM7	540	540	1080	1080	64	128	2	22	0.8	100	60	60	DRDS	120	40	40	60	92	0	-28	-35	-16	FALSE
P_1	VSTM7	540	540	1080	1080	64	128	2	22	0.8	100	60	60	DRDS	120	40	40	60	93	0	-28	-21	-16	FALSE
P_1	VSTM7	540	540	1080	1080	64	128	2	22	0.8	100	60	60	DRDS	120	40	40	60	94	0	-28	-17.5	0	TRUE
P_1	VSTM7	540	540	1080	1080	64	128	2	22	0.8	100	60	60	DRDS	120	40	40	60	95	0	-28	-28	0	TRUE
P_1	VSTM7	540	540	1080	1080	64	128	2	22	0.8	100	60	60	DRDS	120	40	40	60	96	0	-17.5	-21	-10	FALSE
P_1	VSTM7	540	540	1080	1080	64	128	2	22	0.8	100	60	60	DRDS	120	40	40	60	97	0	-17.5	-24.5	-10	FALSE
P_1	VSTM7	540	540	1080	1080	64	128	2	22	0.8	100	60	60	DRDS	120	40	40	60	98	0	-17.5	-17.5	0	FALSE
P_1	VSTM7	540	540	1080	1080	64	128	2	22	0.8	100	60	60	DRDS	120	40	40	60	99	0	-17.5	-14	0	TRUE
P_1	VSTM7	540	540	1080	1080	64	128	2	22	0.8	100	60	60	DRDS	120	40	40	60	100	0	-28	-17.5	-16	TRUE
P_1	VSTM7	540	540	1080	1080	64	128	2	22	0.8	100	60	60	DRDS	120	40	40	60	101	0	-17.5	-24.5	0	FALSE
P_1	VSTM7	540	540	1080	1080	64	128	2	22	0.8	100	60	60	DRDS	120	40	40	60	102	0	-28	-24.5	-16	FALSE
P_1	VSTM7	540	540	1080	1080	64	128	2	22	0.8	100	60	60	DRDS	120	40	40	60	103	0	-17.5	-17.5	-10	FALSE
P_1	VSTM7	540	540	1080	1080	64	128	2	22	0.8	100	60	60	DRDS	120	40	40	60	104	0	-17.5	-7	0	TRUE
P_1	VSTM7	540	540	1080	1080	64	128	2	22	0.8	100	60	60	DRDS	120	40	40	60	105	0	-17.5	-7	-10	TRUE
P_1	VSTM7	540	540	1080	1080	64	128	2	22	0.8	100	60	60	DRDS	120	40	40	60	106	0	-28	-24.5	0	FALSE
P_1	VSTM7	540	540	1080	1080	64	128	2	22	0.8	100	60	60	DRDS	120	40	40	60	107	0	-17.5	-21	0	FALSE
P_1	VSTM7	540	540	1080	1080	64	128	2	22	0.8	100	60	60	DRDS	120	40	40	60	108	0	-17.5	-28	-10	TRUE
P_1	VSTM7	540	540	1080	1080	64	128	2	22	0.8	100	60	60	DRDS	120	40	40	60	109	0	-17.5	-14	-10	FALSE
P_1	VSTM7	540	540	1080	1080	64	128	2	22	0.8	100	60	60	DRDS	120	40	40	60	110	0	-28	-38.5	0	FALSE
P_1	VSTM7	540	540	1080	1080	64	128	2	22	0.8	100	60	60	DRDS	120	40	40	60	111	0	-28	-21	0	FALSE
P_1	VSTM7	540	540	1080	1080	64	128	2	22	0.8	100	60	60	DRDS	120	40	40	60	112	0	-17.5	-10.5	-10	TRUE
P_1	VSTM7	540	540	1080	1080	64	128	2	22	0.8	100	60	60	DRDS	120	40	40	60	113	0	-28	-17.5	-16	TRUE
P_1	VSTM7	540	540	1080	1080	64	128	2	22	0.8	100	60	60	DRDS	120	40	40	60	114	0	-28	-28	-16	TRUE
P_1	VSTM7	540	540	1080	1080	64	128	2	22	0.8	100	60	60	DRDS	120	40	40	60	115	0	-28	-35	-16	FALSE
P_1	VSTM7	540	540	1080	1080	64	128	2	22	0.8	100	60	60	DRDS	120	40	40	60	116	0	-17.5	-17.5	0	TRUE
P_1	VSTM7	540	540	1080	1080	64	128	2	22	0.8	100	60	60	DRDS	120	40	40	60	117	0	-17.5	-10.5	0	TRUE
P_1	VSTM7	540	540	1080	1080	64	128	2	22	0.8	100	60	60	DRDS	120	40	40	60	118	0	-17.5	-28	-10	FALSE
P_1	VSTM7	540	540	1080	1080	64	128	2	22	0.8	100	60	60	DRDS	120	40	40	60	119	0	-17.5	-28	0	FALSE
P_1	VSTM7	540	540	1080	1080	64	128	2	22	0.8	100	60	60	DRDS	120	40	40	60	120	0	-17.5	-24.5	-10	FALSE
P_1	VSTM7	540	540	1080	1080	64	128	2	22	0.8	100	60	60	DRDS	120	40	40	60	121	0	-28	-38.5	-16	FALSE
P_1	VSTM7	540	540	1080	1080	64	128	2	22	0.8	100	60	60	DRDS	120	40	40	60	122	0	-17.5	-7	-10	TRUE
P_1	VSTM7	540	540	1080	1080	64	128	2	22	0.8	100	60	60	DRDS	120	40	40	60	123	0	-17.5	-21	0	TRUE
P_1	VSTM7	540	540	1080	1080	64	128	2	22	0.8	100	60	60	DRDS	120	40	40	60	124	0	-28	-28	0	TRUE
P_1	VSTM7	540	540	1080	1080	64	128	2	22	0.8	100	60	60	DRDS	120	40	40	60	125	0	-17.5	-17.5	-10	TRUE
P_1	VSTM7	540	540	1080	1080	64	128	2	22	0.8	100	60	60	DRDS	120	40	40	60	126	0	-28	-17.5	0	TRUE
P_1	VSTM7	540	540	1080	1080	64	128	2	22	0.8	100	60	60	DRDS	120	40	40	60	127	0	-17.5	-7	0	TRUE
P_1	VSTM7	540	540	1080	1080	64	128	2	22	0.8	100	60	60	DRDS	120	40	40	60	128	0	-28	-35	0	FALSE
P_1	VSTM7	540	540	1080	1080	64	128	2	22	0.8	100	60	60	DRDS	120	40	40	60	129	0	-28	-21	-16	TRUE
P_1	VSTM7	540	540	1080	1080	64	128	2	22	0.8	100	60	60	DRDS	120	40	40	60	130	0	-28	-31.5	0	FALSE
P_1	VSTM7	540	540	1080	1080	64	128	2	22	0.8	100	60	60	DRDS	120	40	40	60	131	0	-17.5	-14	0	TRUE
P_1	VSTM7	540	540	1080	1080	64	128	2	22	0.8	100	60	60	DRDS	120	40	40	60	132	0	-17.5	-24.5	0	FALSE
P_1	VSTM7	540	540	1080	1080	64	128	2	22	0.8	100	60	60	DRDS	120	40	40	60	133	0	-28	-31.5	-16	FALSE
P_1	VSTM7	540	540	1080	1080	64	128	2	22	0.8	100	60	60	DRDS	120	40	40	60	134	0	-17.5	-10.5	-10	TRUE
P_1	VSTM7	540	540	1080	1080	64	128	2	22	0.8	100	60	60	DRDS	120	40	40	60	135	0	-28	-24.5	0	TRUE
P_1	VSTM7	540	540	1080	1080	64	128	2	22	0.8	100	60	60	DRDS	120	40	40	60	136	0	-28	-24.5	-16	FALSE
P_1	VSTM7	540	540	1080	1080	64	128	2	22	0.8	100	60	60	DRDS	120	40	40	60	137	0	-28	-21	0	FALSE
P_1	VSTM7	540	540	1080	1080	64	128	2	22	0.8	100	60	60	DRDS	120	40	40	60	138	0	-28	-38.5	0	FALSE
P_1	VSTM7	540	540	1080	1080	64	128	2	22	0.8	100	60	60	DRDS	120	40	40	60	139	0	-17.5	-21	-10	TRUE
P_1	VSTM7	540	540	1080	1080	64	128	2	22	0.8	100	60	60	DRDS	120	40	40	60	140	0	-17.5	-14	-10	FALSE
P_1	VSTMmask8	540	540	1080	1080	64	128	2	22	0.8	100	60	60	DRDS	120	40	40	60	1	0	-17.5	-28	0	FALSE
P_1	VSTMmask8	540	540	1080	1080	64	128	2	22	0.8	100	60	60	DRDS	120	40	40	60	2	0	-28	-17.5	0	TRUE
P_1	VSTMmask8	540	540	1080	1080	64	128	2	22	0.8	100	60	60	DRDS	120	40	40	60	3	0	-28	-21	-16	TRUE
P_1	VSTMmask8	540	540	1080	1080	64	128	2	22	0.8	100	60	60	DRDS	120	40	40	60	4	0	-17.5	-14	-10	FALSE
P_1	VSTMmask8	540	540	1080	1080	64	128	2	22	0.8	100	60	60	DRDS	120	40	40	60	5	0	-28	-31.5	-16	FALSE
P_1	VSTMmask8	540	540	1080	1080	64	128	2	22	0.8	100	60	60	DRDS	120	40	40	60	6	0	-17.5	-24.5	-10	TRUE
P_1	VSTMmask8	540	540	1080	1080	64	128	2	22	0.8	100	60	60	DRDS	120	40	40	60	7	0	-17.5	-24.5	0	FALSE
P_1	VSTMmask8	540	540	1080	1080	64	128	2	22	0.8	100	60	60	DRDS	120	40	40	60	8	0	-28	-17.5	-16	TRUE
P_1	VSTMmask8	540	540	1080	1080	64	128	2	22	0.8	100	60	60	DRDS	120	40	40	60	9	0	-17.5	-14	0	TRUE
P_1	VSTMmask8	540	540	1080	1080	64	128	2	22	0.8	100	60	60	DRDS	120	40	40	60	10	0	-17.5	-10.5	-10	TRUE
P_1	VSTMmask8	540	540	1080	1080	64	128	2	22	0.8	100	60	60	DRDS	120	40	40	60	11	0	-28	-35	0	FALSE
P_1	VSTMmask8	540	540	1080	1080	64	128	2	22	0.8	100	60	60	DRDS	120	40	40	60	12	0	-28	-24.5	0	FALSE
P_1	VSTMmask8	540	540	1080	1080	64	128	2	22	0.8	100	60	60	DRDS	120	40	40	60	13	0	-17.5	-17.5	-10	TRUE
P_1	VSTMmask8	540	540	1080	1080	64	128	2	22	0.8	100	60	60	DRDS	120	40	40	60	14	0	-28	-31.5	0	FALSE
P_1	VSTMmask8	540	540	1080	1080	64	128	2	22	0.8	100	60	60	DRDS	120	40	40	60	15	0	-28	-21	0	TRUE
P_1	VSTMmask8	540	540	1080	1080	64	128	2	22	0.8	100	60	60	DRDS	120	40	40	60	16	0	-17.5	-28	-10	FALSE
P_1	VSTMmask8	540	540	1080	1080	64	128	2	22	0.8	100	60	60	DRDS	120	40	40	60	17	0	-17.5	-21	0	FALSE
P_1	VSTMmask8	540	540	1080	1080	64	128	2	22	0.8	100	60	60	DRDS	120	40	40	60	18	0	-28	-24.5	-16	FALSE
P_1	VSTMmask8	540	540	1080	1080	64	128	2	22	0.8	100	60	60	DRDS	120	40	40	60	19	0	-17.5	-7	0	TRUE
P_1	VSTMmask8	540	540	1080	1080	64	128	2	22	0.8	100	60	60	DRDS	120	40	40	60	20	0	-17.5	-7	-10	TRUE
P_1	VSTMmask8	540	540	1080	1080	64	128	2	22	0.8	100	60	60	DRDS	120	40	40	60	21	0	-28	-28	-16	FALSE
P_1	VSTMmask8	540	540	1080	1080	64	128	2	22	0.8	100	60	60	DRDS	120	40	40	60	22	0	-28	-38.5	0	FALSE
P_1	VSTMmask8	540	540	1080	1080	64	128	2	22	0.8	100	60	60	DRDS	120	40	40	60	23	0	-28	-28	0	FALSE
P_1	VSTMmask8	540	540	1080	1080	64	128	2	22	0.8	100	60	60	DRDS	120	40	40	60	24	0	-28	-35	-16	FALSE
P_1	VSTMmask8	540	540	1080	1080	64	128	2	22	0.8	100	60	60	DRDS	120	40	40	60	25	0	-17.5	-21	-10	FALSE
P_1	VSTMmask8	540	540	1080	1080	64	128	2	22	0.8	100	60	60	DRDS	120	40	40	60	26	0	-28	-38.5	-16	FALSE
P_1	VSTMmask8	540	540	1080	1080	64	128	2	22	0.8	100	60	60	DRDS	120	40	40	60	27	0	-17.5	-17.5	0	TRUE
P_1	VSTMmask8	540	540	1080	1080	64	128	2	22	0.8	100	60	60	DRDS	120	40	40	60	28	0	-17.5	-10.5	0	TRUE
P_1	VSTMmask8	540	540	1080	1080	64	128	2	22	0.8	100	60	60	DRDS	120	40	40	60	29	0	-28	-24.5	-16	FALSE
P_1	VSTMmask8	540	540	1080	1080	64	128	2	22	0.8	100	60	60	DRDS	120	40	40	60	30	0	-28	-28	0	FALSE
P_1	VSTMmask8	540	540	1080	1080	64	128	2	22	0.8	100	60	60	DRDS	120	40	40	60	31	0	-28	-24.5	0	TRUE
P_1	VSTMmask8	540	540	1080	1080	64	128	2	22	0.8	100	60	60	DRDS	120	40	40	60	32	0	-28	-38.5	0	FALSE
P_1	VSTMmask8	540	540	1080	1080	64	128	2	22	0.8	100	60	60	DRDS	120	40	40	60	33	0	-17.5	-17.5	0	TRUE
P_1	VSTMmask8	540	540	1080	1080	64	128	2	22	0.8	100	60	60	DRDS	120	40	40	60	34	0	-17.5	-17.5	-10	TRUE
P_1	VSTMmask8	540	540	1080	1080	64	128	2	22	0.8	100	60	60	DRDS	120	40	40	60	35	0	-28	-21	0	FALSE
P_1	VSTMmask8	540	540	1080	1080	64	128	2	22	0.8	100	60	60	DRDS	120	40	40	60	36	0	-28	-35	-16	FALSE
P_1	VSTMmask8	540	540	1080	1080	64	128	2	22	0.8	100	60	60	DRDS	120	40	40	60	37	0	-28	-31.5	0	FALSE
P_1	VSTMmask8	540	540	1080	1080	64	128	2	22	0.8	100	60	60	DRDS	120	40	40	60	38	0	-17.5	-28	-10	FALSE
P_1	VSTMmask8	540	540	1080	1080	64	128	2	22	0.8	100	60	60	DRDS	120	40	40	60	39	0	-28	-17.5	0	TRUE
[truncated: 78,081 more rows]
