# Supplementary material for: Visual short-term memory for crossed and uncrossed binocular disparities
Source: PLoS One. 2024 Oct 22;19(10):e0312202. doi: 10.1371/journal.pone.0312202 (PMC11495605; doi:10.1371/journal.pone.0312202)
Supplement: S2 Data — (XLSX) [file pone.0312202.s002.xlsx]

## Sheet: Sheet1
Participant	ImageXSizeInDot	ImageYSizeInDot	ImageXSizeInPixel	ImageYSizeInPixel	PatternSizeInDot	PatternSizeInPixel	DotSizeInPixel	AverageLuminace	Contrast	ViewingDistance_cm_	NumberOfFramePrereference	NumberOfFrameReference	NumberOfFrameISI	NumberOfFrameTest	TrialNumber	ResponseKey	ReferenceDisparity	TestDisparity	BackgroundDisparity	ResposeTrueOrFals
P_1	540	540	1080	1080	64	128	2	22	0.8	100	60	60	0	60	1	40	-17.5	-17.5	0	FALSE
P_1	540	540	1080	1080	64	128	2	22	0.8	100	60	60	0	60	2	40	-28	-24.5	0	FALSE
P_1	540	540	1080	1080	64	128	2	22	0.8	100	60	60	0	60	3	38	-28	-38.5	0	TRUE
P_1	540	540	1080	1080	64	128	2	22	0.8	100	60	60	0	60	4	40	-28	-21	0	FALSE
P_1	540	540	1080	1080	64	128	2	22	0.8	100	60	60	0	60	5	38	-17.5	-10.5	0	TRUE
P_1	540	540	1080	1080	64	128	2	22	0.8	100	60	60	0	60	6	40	-28	-28	0	FALSE
P_1	540	540	1080	1080	64	128	2	22	0.8	100	60	60	0	60	7	38	-28	-31.5	0	TRUE
P_1	540	540	1080	1080	64	128	2	22	0.8	100	60	60	0	60	8	40	-17.5	-14	0	FALSE
P_1	540	540	1080	1080	64	128	2	22	0.8	100	60	60	0	60	9	38	-17.5	-21	0	TRUE
P_1	540	540	1080	1080	64	128	2	22	0.8	100	60	60	0	60	10	38	-17.5	-7	0	TRUE
P_1	540	540	1080	1080	64	128	2	22	0.8	100	60	60	0	60	11	38	-28	-17.5	0	TRUE
P_1	540	540	1080	1080	64	128	2	22	0.8	100	60	60	0	60	12	40	-28	-35	0	FALSE
P_1	540	540	1080	1080	64	128	2	22	0.8	100	60	60	0	60	13	38	-17.5	-24.5	0	TRUE
P_1	540	540	1080	1080	64	128	2	22	0.8	100	60	60	0	60	14	38	-17.5	-28	0	TRUE
P_1	540	540	1080	1080	64	128	2	22	0.8	100	60	60	0	60	15	38	-28	-24.5	0	TRUE
P_1	540	540	1080	1080	64	128	2	22	0.8	100	60	60	0	60	16	40	-17.5	-7	0	FALSE
P_1	540	540	1080	1080	64	128	2	22	0.8	100	60	60	0	60	17	40	-28	-38.5	0	FALSE
P_1	540	540	1080	1080	64	128	2	22	0.8	100	60	60	0	60	18	38	-28	-35	0	TRUE
P_1	540	540	1080	1080	64	128	2	22	0.8	100	60	60	0	60	19	40	-17.5	-14	0	FALSE
P_1	540	540	1080	1080	64	128	2	22	0.8	100	60	60	0	60	20	40	-17.5	-17.5	0	FALSE
P_1	540	540	1080	1080	64	128	2	22	0.8	100	60	60	0	60	21	38	-28	-28	0	TRUE
P_1	540	540	1080	1080	64	128	2	22	0.8	100	60	60	0	60	22	40	-17.5	-24.5	0	FALSE
P_1	540	540	1080	1080	64	128	2	22	0.8	100	60	60	0	60	23	40	-17.5	-28	0	FALSE
P_1	540	540	1080	1080	64	128	2	22	0.8	100	60	60	0	60	24	38	-28	-17.5	0	TRUE
P_1	540	540	1080	1080	64	128	2	22	0.8	100	60	60	0	60	25	40	-17.5	-21	0	FALSE
P_1	540	540	1080	1080	64	128	2	22	0.8	100	60	60	0	60	26	38	-28	-31.5	0	TRUE
P_1	540	540	1080	1080	64	128	2	22	0.8	100	60	60	0	60	27	38	-17.5	-10.5	0	TRUE
P_1	540	540	1080	1080	64	128	2	22	0.8	100	60	60	0	60	28	40	-28	-21	0	FALSE
P_1	540	540	1080	1080	64	128	2	22	0.8	100	60	60	0	60	29	38	-28	-38.5	0	TRUE
P_1	540	540	1080	1080	64	128	2	22	0.8	100	60	60	0	60	30	40	-17.5	-21	0	FALSE
P_1	540	540	1080	1080	64	128	2	22	0.8	100	60	60	0	60	31	38	-17.5	-14	0	TRUE
P_1	540	540	1080	1080	64	128	2	22	0.8	100	60	60	0	60	32	38	-17.5	-10.5	0	TRUE
P_1	540	540	1080	1080	64	128	2	22	0.8	100	60	60	0	60	33	38	-28	-31.5	0	TRUE
P_1	540	540	1080	1080	64	128	2	22	0.8	100	60	60	0	60	34	38	-28	-28	0	TRUE
P_1	540	540	1080	1080	64	128	2	22	0.8	100	60	60	0	60	35	40	-17.5	-24.5	0	FALSE
P_1	540	540	1080	1080	64	128	2	22	0.8	100	60	60	0	60	36	38	-17.5	-17.5	0	TRUE
P_1	540	540	1080	1080	64	128	2	22	0.8	100	60	60	0	60	37	38	-17.5	-7	0	TRUE
P_1	540	540	1080	1080	64	128	2	22	0.8	100	60	60	0	60	38	40	-28	-35	0	FALSE
P_1	540	540	1080	1080	64	128	2	22	0.8	100	60	60	0	60	39	38	-28	-17.5	0	TRUE
P_1	540	540	1080	1080	64	128	2	22	0.8	100	60	60	0	60	40	40	-17.5	-28	0	FALSE
P_1	540	540	1080	1080	64	128	2	22	0.8	100	60	60	0	60	41	38	-28	-21	0	TRUE
P_1	540	540	1080	1080	64	128	2	22	0.8	100	60	60	0	60	42	38	-28	-24.5	0	TRUE
P_1	540	540	1080	1080	64	128	2	22	0.8	100	60	60	0	60	43	38	-28	-35	0	TRUE
P_1	540	540	1080	1080	64	128	2	22	0.8	100	60	60	0	60	44	40	-17.5	-17.5	0	FALSE
P_1	540	540	1080	1080	64	128	2	22	0.8	100	60	60	0	60	45	38	-28	-38.5	0	TRUE
P_1	540	540	1080	1080	64	128	2	22	0.8	100	60	60	0	60	46	40	-17.5	-28	0	FALSE
P_1	540	540	1080	1080	64	128	2	22	0.8	100	60	60	0	60	47	40	-17.5	-24.5	0	FALSE
P_1	540	540	1080	1080	64	128	2	22	0.8	100	60	60	0	60	48	40	-28	-28	0	FALSE
P_1	540	540	1080	1080	64	128	2	22	0.8	100	60	60	0	60	49	38	-17.5	-7	0	TRUE
P_1	540	540	1080	1080	64	128	2	22	0.8	100	60	60	0	60	50	38	-28	-17.5	0	TRUE
P_1	540	540	1080	1080	64	128	2	22	0.8	100	60	60	0	60	51	38	-17.5	-14	0	TRUE
P_1	540	540	1080	1080	64	128	2	22	0.8	100	60	60	0	60	52	38	-28	-31.5	0	TRUE
P_1	540	540	1080	1080	64	128	2	22	0.8	100	60	60	0	60	53	40	-28	-24.5	0	FALSE
P_1	540	540	1080	1080	64	128	2	22	0.8	100	60	60	0	60	54	38	-17.5	-10.5	0	TRUE
P_1	540	540	1080	1080	64	128	2	22	0.8	100	60	60	0	60	55	40	-17.5	-21	0	FALSE
P_1	540	540	1080	1080	64	128	2	22	0.8	100	60	60	0	60	56	40	-28	-21	0	FALSE
P_1	540	540	1080	1080	64	128	2	22	0.8	100	60	60	0	60	57	38	-17.5	-7	0	TRUE
P_1	540	540	1080	1080	64	128	2	22	0.8	100	60	60	0	60	58	38	-17.5	-10.5	0	TRUE
P_1	540	540	1080	1080	64	128	2	22	0.8	100	60	60	0	60	59	38	-28	-31.5	0	TRUE
P_1	540	540	1080	1080	64	128	2	22	0.8	100	60	60	0	60	60	40	-28	-38.5	0	FALSE
P_1	540	540	1080	1080	64	128	2	22	0.8	100	60	60	0	60	61	38	-28	-24.5	0	TRUE
P_1	540	540	1080	1080	64	128	2	22	0.8	100	60	60	0	60	62	40	-17.5	-17.5	0	FALSE
P_1	540	540	1080	1080	64	128	2	22	0.8	100	60	60	0	60	63	40	-17.5	-14	0	FALSE
P_1	540	540	1080	1080	64	128	2	22	0.8	100	60	60	0	60	64	40	-17.5	-21	0	FALSE
P_1	540	540	1080	1080	64	128	2	22	0.8	100	60	60	0	60	65	40	-17.5	-24.5	0	FALSE
P_1	540	540	1080	1080	64	128	2	22	0.8	100	60	60	0	60	66	40	-17.5	-28	0	FALSE
P_1	540	540	1080	1080	64	128	2	22	0.8	100	60	60	0	60	67	40	-28	-28	0	FALSE
P_1	540	540	1080	1080	64	128	2	22	0.8	100	60	60	0	60	68	40	-28	-35	0	FALSE
P_1	540	540	1080	1080	64	128	2	22	0.8	100	60	60	0	60	69	38	-28	-21	0	TRUE
P_1	540	540	1080	1080	64	128	2	22	0.8	100	60	60	0	60	70	38	-28	-17.5	0	TRUE
P_1	540	540	1080	1080	64	128	2	22	0.8	100	60	60	0	60	71	38	-17.5	-10.5	0	TRUE
P_1	540	540	1080	1080	64	128	2	22	0.8	100	60	60	0	60	72	38	-28	-28	0	TRUE
P_1	540	540	1080	1080	64	128	2	22	0.8	100	60	60	0	60	73	38	-17.5	-14	0	TRUE
P_1	540	540	1080	1080	64	128	2	22	0.8	100	60	60	0	60	74	38	-28	-35	0	TRUE
P_1	540	540	1080	1080	64	128	2	22	0.8	100	60	60	0	60	75	40	-28	-24.5	0	FALSE
P_1	540	540	1080	1080	64	128	2	22	0.8	100	60	60	0	60	76	40	-28	-31.5	0	FALSE
P_1	540	540	1080	1080	64	128	2	22	0.8	100	60	60	0	60	77	40	-17.5	-21	0	FALSE
P_1	540	540	1080	1080	64	128	2	22	0.8	100	60	60	0	60	78	38	-28	-38.5	0	TRUE
P_1	540	540	1080	1080	64	128	2	22	0.8	100	60	60	0	60	79	40	-17.5	-17.5	0	FALSE
P_1	540	540	1080	1080	64	128	2	22	0.8	100	60	60	0	60	80	40	-28	-21	0	FALSE
P_1	540	540	1080	1080	64	128	2	22	0.8	100	60	60	0	60	81	40	-17.5	-28	0	FALSE
P_1	540	540	1080	1080	64	128	2	22	0.8	100	60	60	0	60	82	38	-28	-17.5	0	TRUE
P_1	540	540	1080	1080	64	128	2	22	0.8	100	60	60	0	60	83	38	-17.5	-7	0	TRUE
P_1	540	540	1080	1080	64	128	2	22	0.8	100	60	60	0	60	84	40	-17.5	-24.5	0	FALSE
P_1	540	540	1080	1080	64	128	2	22	0.8	100	60	60	0	60	85	40	-28	-21	0	FALSE
P_1	540	540	1080	1080	64	128	2	22	0.8	100	60	60	0	60	86	40	-28	-31.5	0	FALSE
P_1	540	540	1080	1080	64	128	2	22	0.8	100	60	60	0	60	87	40	-28	-35	0	FALSE
P_1	540	540	1080	1080	64	128	2	22	0.8	100	60	60	0	60	88	40	-17.5	-21	0	FALSE
P_1	540	540	1080	1080	64	128	2	22	0.8	100	60	60	0	60	89	40	-28	-28	0	FALSE
P_1	540	540	1080	1080	64	128	2	22	0.8	100	60	60	0	60	90	38	-28	-38.5	0	TRUE
P_1	540	540	1080	1080	64	128	2	22	0.8	100	60	60	0	60	91	40	-17.5	-24.5	0	FALSE
P_1	540	540	1080	1080	64	128	2	22	0.8	100	60	60	0	60	92	38	-17.5	-10.5	0	TRUE
P_1	540	540	1080	1080	64	128	2	22	0.8	100	60	60	0	60	93	38	-28	-17.5	0	TRUE
P_1	540	540	1080	1080	64	128	2	22	0.8	100	60	60	0	60	94	38	-17.5	-7	0	TRUE
P_1	540	540	1080	1080	64	128	2	22	0.8	100	60	60	0	60	95	38	-17.5	-14	0	TRUE
P_1	540	540	1080	1080	64	128	2	22	0.8	100	60	60	0	60	96	38	-17.5	-17.5	0	TRUE
P_1	540	540	1080	1080	64	128	2	22	0.8	100	60	60	0	60	97	38	-28	-24.5	0	TRUE
P_1	540	540	1080	1080	64	128	2	22	0.8	100	60	60	0	60	98	40	-17.5	-28	0	FALSE
P_1	540	540	1080	1080	64	128	2	22	0.8	100	60	60	0	60	99	40	-28	-31.5	0	FALSE
P_1	540	540	1080	1080	64	128	2	22	0.8	100	60	60	0	60	100	38	-17.5	-14	0	TRUE
P_1	540	540	1080	1080	64	128	2	22	0.8	100	60	60	0	60	101	38	-28	-24.5	0	TRUE
P_1	540	540	1080	1080	64	128	2	22	0.8	100	60	60	0	60	102	38	-28	-21	0	TRUE
P_1	540	540	1080	1080	64	128	2	22	0.8	100	60	60	0	60	103	40	-28	-38.5	0	FALSE
P_1	540	540	1080	1080	64	128	2	22	0.8	100	60	60	0	60	104	40	-17.5	-28	0	FALSE
P_1	540	540	1080	1080	64	128	2	22	0.8	100	60	60	0	60	105	40	-28	-17.5	0	FALSE
P_1	540	540	1080	1080	64	128	2	22	0.8	100	60	60	0	60	106	40	-17.5	-21	0	FALSE
P_1	540	540	1080	1080	64	128	2	22	0.8	100	60	60	0	60	107	38	-28	-35	0	TRUE
P_1	540	540	1080	1080	64	128	2	22	0.8	100	60	60	0	60	108	38	-17.5	-10.5	0	TRUE
P_1	540	540	1080	1080	64	128	2	22	0.8	100	60	60	0	60	109	38	-17.5	-7	0	TRUE
P_1	540	540	1080	1080	64	128	2	22	0.8	100	60	60	0	60	110	40	-17.5	-24.5	0	FALSE
P_1	540	540	1080	1080	64	128	2	22	0.8	100	60	60	0	60	111	38	-28	-28	0	TRUE
P_1	540	540	1080	1080	64	128	2	22	0.8	100	60	60	0	60	112	40	-17.5	-17.5	0	FALSE
P_1	540	540	1080	1080	64	128	2	22	0.8	100	60	60	0	60	113	40	-17.5	-28	0	FALSE
P_1	540	540	1080	1080	64	128	2	22	0.8	100	60	60	0	60	114	40	-17.5	-24.5	0	FALSE
P_1	540	540	1080	1080	64	128	2	22	0.8	100	60	60	0	60	115	40	-17.5	-21	0	FALSE
P_1	540	540	1080	1080	64	128	2	22	0.8	100	60	60	0	60	116	38	-28	-38.5	0	TRUE
P_1	540	540	1080	1080	64	128	2	22	0.8	100	60	60	0	60	117	38	-28	-21	0	TRUE
P_1	540	540	1080	1080	64	128	2	22	0.8	100	60	60	0	60	118	40	-28	-31.5	0	FALSE
P_1	540	540	1080	1080	64	128	2	22	0.8	100	60	60	0	60	119	38	-17.5	-17.5	0	TRUE
P_1	540	540	1080	1080	64	128	2	22	0.8	100	60	60	0	60	120	40	-28	-35	0	FALSE
P_1	540	540	1080	1080	64	128	2	22	0.8	100	60	60	0	60	121	40	-28	-24.5	0	FALSE
P_1	540	540	1080	1080	64	128	2	22	0.8	100	60	60	0	60	122	38	-17.5	-14	0	TRUE
P_1	540	540	1080	1080	64	128	2	22	0.8	100	60	60	0	60	123	38	-28	-17.5	0	TRUE
P_1	540	540	1080	1080	64	128	2	22	0.8	100	60	60	0	60	124	38	-17.5	-10.5	0	TRUE
P_1	540	540	1080	1080	64	128	2	22	0.8	100	60	60	0	60	125	38	-28	-28	0	TRUE
P_1	540	540	1080	1080	64	128	2	22	0.8	100	60	60	0	60	126	38	-17.5	-7	0	TRUE
P_1	540	540	1080	1080	64	128	2	22	0.8	100	60	60	0	60	127	40	-28	-31.5	0	FALSE
P_1	540	540	1080	1080	64	128	2	22	0.8	100	60	60	0	60	128	38	-17.5	-24.5	0	TRUE
P_1	540	540	1080	1080	64	128	2	22	0.8	100	60	60	0	60	129	40	-28	-35	0	FALSE
P_1	540	540	1080	1080	64	128	2	22	0.8	100	60	60	0	60	130	40	-28	-21	0	FALSE
P_1	540	540	1080	1080	64	128	2	22	0.8	100	60	60	0	60	131	40	-17.5	-21	0	FALSE
P_1	540	540	1080	1080	64	128	2	22	0.8	100	60	60	0	60	132	40	-17.5	-17.5	0	FALSE
P_1	540	540	1080	1080	64	128	2	22	0.8	100	60	60	0	60	133	40	-17.5	-14	0	FALSE
P_1	540	540	1080	1080	64	128	2	22	0.8	100	60	60	0	60	134	40	-28	-24.5	0	FALSE
P_1	540	540	1080	1080	64	128	2	22	0.8	100	60	60	0	60	135	40	-17.5	-28	0	FALSE
P_1	540	540	1080	1080	64	128	2	22	0.8	100	60	60	0	60	136	38	-28	-28	0	TRUE
P_1	540	540	1080	1080	64	128	2	22	0.8	100	60	60	0	60	137	40	-28	-38.5	0	FALSE
P_1	540	540	1080	1080	64	128	2	22	0.8	100	60	60	0	60	138	38	-17.5	-10.5	0	TRUE
P_1	540	540	1080	1080	64	128	2	22	0.8	100	60	60	0	60	139	38	-17.5	-7	0	TRUE
P_1	540	540	1080	1080	64	128	2	22	0.8	100	60	60	0	60	140	40	-28	-17.5	0	FALSE
P_1	540	540	1080	1080	64	128	2	22	0.8	100	60	60	0	60	1	40	28	17.5	0	FALSE
P_1	540	540	1080	1080	64	128	2	22	0.8	100	60	60	0	60	2	40	17.5	7	0	FALSE
P_1	540	540	1080	1080	64	128	2	22	0.8	100	60	60	0	60	3	38	28	24.5	0	TRUE
P_1	540	540	1080	1080	64	128	2	22	0.8	100	60	60	0	60	4	40	17.5	17.5	0	FALSE
P_1	540	540	1080	1080	64	128	2	22	0.8	100	60	60	0	60	5	38	17.5	24.5	0	TRUE
P_1	540	540	1080	1080	64	128	2	22	0.8	100	60	60	0	60	6	38	28	38.5	0	TRUE
P_1	540	540	1080	1080	64	128	2	22	0.8	100	60	60	0	60	7	38	28	31.5	0	TRUE
P_1	540	540	1080	1080	64	128	2	22	0.8	100	60	60	0	60	8	38	28	35	0	TRUE
P_1	540	540	1080	1080	64	128	2	22	0.8	100	60	60	0	60	9	40	17.5	21	0	FALSE
P_1	540	540	1080	1080	64	128	2	22	0.8	100	60	60	0	60	10	40	28	21	0	FALSE
P_1	540	540	1080	1080	64	128	2	22	0.8	100	60	60	0	60	11	40	17.5	28	0	FALSE
P_1	540	540	1080	1080	64	128	2	22	0.8	100	60	60	0	60	12	40	17.5	10.5	0	FALSE
P_1	540	540	1080	1080	64	128	2	22	0.8	100	60	60	0	60	13	38	28	28	0	TRUE
P_1	540	540	1080	1080	64	128	2	22	0.8	100	60	60	0	60	14	40	17.5	14	0	FALSE
P_1	540	540	1080	1080	64	128	2	22	0.8	100	60	60	0	60	15	38	17.5	14	0	TRUE
P_1	540	540	1080	1080	64	128	2	22	0.8	100	60	60	0	60	16	38	17.5	28	0	TRUE
P_1	540	540	1080	1080	64	128	2	22	0.8	100	60	60	0	60	17	38	17.5	21	0	TRUE
P_1	540	540	1080	1080	64	128	2	22	0.8	100	60	60	0	60	18	38	17.5	24.5	0	TRUE
P_1	540	540	1080	1080	64	128	2	22	0.8	100	60	60	0	60	19	38	28	31.5	0	TRUE
P_1	540	540	1080	1080	64	128	2	22	0.8	100	60	60	0	60	20	40	17.5	10.5	0	FALSE
P_1	540	540	1080	1080	64	128	2	22	0.8	100	60	60	0	60	21	38	28	24.5	0	TRUE
P_1	540	540	1080	1080	64	128	2	22	0.8	100	60	60	0	60	22	40	28	21	0	FALSE
P_1	540	540	1080	1080	64	128	2	22	0.8	100	60	60	0	60	23	40	17.5	17.5	0	FALSE
P_1	540	540	1080	1080	64	128	2	22	0.8	100	60	60	0	60	24	38	28	38.5	0	TRUE
P_1	540	540	1080	1080	64	128	2	22	0.8	100	60	60	0	60	25	38	28	35	0	TRUE
P_1	540	540	1080	1080	64	128	2	22	0.8	100	60	60	0	60	26	40	28	28	0	FALSE
P_1	540	540	1080	1080	64	128	2	22	0.8	100	60	60	0	60	27	40	28	17.5	0	FALSE
P_1	540	540	1080	1080	64	128	2	22	0.8	100	60	60	0	60	28	40	17.5	7	0	FALSE
P_1	540	540	1080	1080	64	128	2	22	0.8	100	60	60	0	60	29	38	17.5	17.5	0	TRUE
P_1	540	540	1080	1080	64	128	2	22	0.8	100	60	60	0	60	30	38	17.5	28	0	TRUE
P_1	540	540	1080	1080	64	128	2	22	0.8	100	60	60	0	60	31	40	28	24.5	0	FALSE
P_1	540	540	1080	1080	64	128	2	22	0.8	100	60	60	0	60	32	38	28	38.5	0	TRUE
P_1	540	540	1080	1080	64	128	2	22	0.8	100	60	60	0	60	33	40	28	17.5	0	FALSE
P_1	540	540	1080	1080	64	128	2	22	0.8	100	60	60	0	60	34	38	28	31.5	0	TRUE
P_1	540	540	1080	1080	64	128	2	22	0.8	100	60	60	0	60	35	38	17.5	21	0	TRUE
P_1	540	540	1080	1080	64	128	2	22	0.8	100	60	60	0	60	36	40	17.5	14	0	FALSE
P_1	540	540	1080	1080	64	128	2	22	0.8	100	60	60	0	60	37	40	28	21	0	FALSE
P_1	540	540	1080	1080	64	128	2	22	0.8	100	60	60	0	60	38	38	28	28	0	TRUE
P_1	540	540	1080	1080	64	128	2	22	0.8	100	60	60	0	60	39	40	17.5	7	0	FALSE
P_1	540	540	1080	1080	64	128	2	22	0.8	100	60	60	0	60	40	40	17.5	10.5	0	FALSE
P_1	540	540	1080	1080	64	128	2	22	0.8	100	60	60	0	60	41	38	17.5	24.5	0	TRUE
P_1	540	540	1080	1080	64	128	2	22	0.8	100	60	60	0	60	42	38	28	35	0	TRUE
P_1	540	540	1080	1080	64	128	2	22	0.8	100	60	60	0	60	43	38	17.5	28	0	TRUE
P_1	540	540	1080	1080	64	128	2	22	0.8	100	60	60	0	60	44	38	28	35	0	TRUE
P_1	540	540	1080	1080	64	128	2	22	0.8	100	60	60	0	60	45	38	17.5	24.5	0	TRUE
P_1	540	540	1080	1080	64	128	2	22	0.8	100	60	60	0	60	46	38	17.5	17.5	0	TRUE
P_1	540	540	1080	1080	64	128	2	22	0.8	100	60	60	0	60	47	38	17.5	21	0	TRUE
P_1	540	540	1080	1080	64	128	2	22	0.8	100	60	60	0	60	48	40	28	17.5	0	FALSE
P_1	540	540	1080	1080	64	128	2	22	0.8	100	60	60	0	60	49	38	28	38.5	0	TRUE
P_1	540	540	1080	1080	64	128	2	22	0.8	100	60	60	0	60	50	38	28	24.5	0	TRUE
P_1	540	540	1080	1080	64	128	2	22	0.8	100	60	60	0	60	51	40	17.5	7	0	FALSE
P_1	540	540	1080	1080	64	128	2	22	0.8	100	60	60	0	60	52	38	28	31.5	0	TRUE
P_1	540	540	1080	1080	64	128	2	22	0.8	100	60	60	0	60	53	38	28	21	0	TRUE
P_1	540	540	1080	1080	64	128	2	22	0.8	100	60	60	0	60	54	40	17.5	10.5	0	FALSE
P_1	540	540	1080	1080	64	128	2	22	0.8	100	60	60	0	60	55	40	17.5	14	0	FALSE
P_1	540	540	1080	1080	64	128	2	22	0.8	100	60	60	0	60	56	38	28	28	0	TRUE
P_1	540	540	1080	1080	64	128	2	22	0.8	100	60	60	0	60	57	40	17.5	10.5	0	FALSE
P_1	540	540	1080	1080	64	128	2	22	0.8	100	60	60	0	60	58	40	28	17.5	0	FALSE
P_1	540	540	1080	1080	64	128	2	22	0.8	100	60	60	0	60	59	38	17.5	28	0	TRUE
P_1	540	540	1080	1080	64	128	2	22	0.8	100	60	60	0	60	60	40	28	28	0	FALSE
P_1	540	540	1080	1080	64	128	2	22	0.8	100	60	60	0	60	61	38	28	24.5	0	TRUE
P_1	540	540	1080	1080	64	128	2	22	0.8	100	60	60	0	60	62	40	17.5	14	0	FALSE
P_1	540	540	1080	1080	64	128	2	22	0.8	100	60	60	0	60	63	38	17.5	24.5	0	TRUE
P_1	540	540	1080	1080	64	128	2	22	0.8	100	60	60	0	60	64	38	28	21	0	TRUE
P_1	540	540	1080	1080	64	128	2	22	0.8	100	60	60	0	60	65	38	17.5	17.5	0	TRUE
P_1	540	540	1080	1080	64	128	2	22	0.8	100	60	60	0	60	66	38	28	38.5	0	TRUE
P_1	540	540	1080	1080	64	128	2	22	0.8	100	60	60	0	60	67	38	17.5	21	0	TRUE
P_1	540	540	1080	1080	64	128	2	22	0.8	100	60	60	0	60	68	38	28	35	0	TRUE
P_1	540	540	1080	1080	64	128	2	22	0.8	100	60	60	0	60	69	40	17.5	7	0	FALSE
P_1	540	540	1080	1080	64	128	2	22	0.8	100	60	60	0	60	70	40	28	31.5	0	FALSE
P_1	540	540	1080	1080	64	128	2	22	0.8	100	60	60	0	60	71	38	17.5	24.5	0	TRUE
P_1	540	540	1080	1080	64	128	2	22	0.8	100	60	60	0	60	72	40	17.5	21	0	FALSE
P_1	540	540	1080	1080	64	128	2	22	0.8	100	60	60	0	60	73	40	17.5	10.5	0	FALSE
P_1	540	540	1080	1080	64	128	2	22	0.8	100	60	60	0	60	74	40	17.5	7	0	FALSE
P_1	540	540	1080	1080	64	128	2	22	0.8	100	60	60	0	60	75	40	28	17.5	0	FALSE
P_1	540	540	1080	1080	64	128	2	22	0.8	100	60	60	0	60	76	38	28	24.5	0	TRUE
P_1	540	540	1080	1080	64	128	2	22	0.8	100	60	60	0	60	77	38	28	38.5	0	TRUE
P_1	540	540	1080	1080	64	128	2	22	0.8	100	60	60	0	60	78	38	28	21	0	TRUE
P_1	540	540	1080	1080	64	128	2	22	0.8	100	60	60	0	60	79	38	17.5	28	0	TRUE
P_1	540	540	1080	1080	64	128	2	22	0.8	100	60	60	0	60	80	40	28	28	0	FALSE
P_1	540	540	1080	1080	64	128	2	22	0.8	100	60	60	0	60	81	38	28	31.5	0	TRUE
P_1	540	540	1080	1080	64	128	2	22	0.8	100	60	60	0	60	82	38	17.5	14	0	TRUE
P_1	540	540	1080	1080	64	128	2	22	0.8	100	60	60	0	60	83	38	17.5	17.5	0	TRUE
P_1	540	540	1080	1080	64	128	2	22	0.8	100	60	60	0	60	84	38	28	35	0	TRUE
P_1	540	540	1080	1080	64	128	2	22	0.8	100	60	60	0	60	85	38	17.5	24.5	0	TRUE
P_1	540	540	1080	1080	64	128	2	22	0.8	100	60	60	0	60	86	40	28	35	0	FALSE
P_1	540	540	1080	1080	64	128	2	22	0.8	100	60	60	0	60	87	40	28	28	0	FALSE
P_1	540	540	1080	1080	64	128	2	22	0.8	100	60	60	0	60	88	38	28	38.5	0	TRUE
P_1	540	540	1080	1080	64	128	2	22	0.8	100	60	60	0	60	89	40	17.5	7	0	FALSE
P_1	540	540	1080	1080	64	128	2	22	0.8	100	60	60	0	60	90	40	17.5	14	0	FALSE
P_1	540	540	1080	1080	64	128	2	22	0.8	100	60	60	0	60	91	38	28	31.5	0	TRUE
P_1	540	540	1080	1080	64	128	2	22	0.8	100	60	60	0	60	92	40	17.5	10.5	0	FALSE
P_1	540	540	1080	1080	64	128	2	22	0.8	100	60	60	0	60	93	38	28	17.5	0	TRUE
P_1	540	540	1080	1080	64	128	2	22	0.8	100	60	60	0	60	94	38	28	21	0	TRUE
P_1	540	540	1080	1080	64	128	2	22	0.8	100	60	60	0	60	95	38	28	24.5	0	TRUE
P_1	540	540	1080	1080	64	128	2	22	0.8	100	60	60	0	60	96	38	17.5	21	0	TRUE
P_1	540	540	1080	1080	64	128	2	22	0.8	100	60	60	0	60	97	38	17.5	17.5	0	TRUE
P_1	540	540	1080	1080	64	128	2	22	0.8	100	60	60	0	60	98	38	17.5	28	0	TRUE
P_1	540	540	1080	1080	64	128	2	22	0.8	100	60	60	0	60	99	38	28	38.5	0	TRUE
P_1	540	540	1080	1080	64	128	2	22	0.8	100	60	60	0	60	100	40	17.5	10.5	0	FALSE
P_1	540	540	1080	1080	64	128	2	22	0.8	100	60	60	0	60	101	38	28	35	0	TRUE
P_1	540	540	1080	1080	64	128	2	22	0.8	100	60	60	0	60	102	38	17.5	24.5	0	TRUE
P_1	540	540	1080	1080	64	128	2	22	0.8	100	60	60	0	60	103	38	28	31.5	0	TRUE
P_1	540	540	1080	1080	64	128	2	22	0.8	100	60	60	0	60	104	38	17.5	28	0	TRUE
P_1	540	540	1080	1080	64	128	2	22	0.8	100	60	60	0	60	105	38	17.5	21	0	TRUE
P_1	540	540	1080	1080	64	128	2	22	0.8	100	60	60	0	60	106	40	17.5	14	0	FALSE
P_1	540	540	1080	1080	64	128	2	22	0.8	100	60	60	0	60	107	40	17.5	7	0	FALSE
P_1	540	540	1080	1080	64	128	2	22	0.8	100	60	60	0	60	108	40	28	17.5	0	FALSE
P_1	540	540	1080	1080	64	128	2	22	0.8	100	60	60	0	60	109	40	28	21	0	FALSE
P_1	540	540	1080	1080	64	128	2	22	0.8	100	60	60	0	60	110	40	17.5	17.5	0	FALSE
P_1	540	540	1080	1080	64	128	2	22	0.8	100	60	60	0	60	111	38	28	28	0	TRUE
P_1	540	540	1080	1080	64	128	2	22	0.8	100	60	60	0	60	112	38	28	24.5	0	TRUE
P_1	540	540	1080	1080	64	128	2	22	0.8	100	60	60	0	60	113	38	28	24.5	0	TRUE
P_1	540	540	1080	1080	64	128	2	22	0.8	100	60	60	0	60	114	38	17.5	28	0	TRUE
P_1	540	540	1080	1080	64	128	2	22	0.8	100	60	60	0	60	115	38	28	17.5	0	TRUE
P_1	540	540	1080	1080	64	128	2	22	0.8	100	60	60	0	60	116	38	28	35	0	TRUE
P_1	540	540	1080	1080	64	128	2	22	0.8	100	60	60	0	60	117	40	17.5	17.5	0	FALSE
P_1	540	540	1080	1080	64	128	2	22	0.8	100	60	60	0	60	118	40	17.5	14	0	FALSE
P_1	540	540	1080	1080	64	128	2	22	0.8	100	60	60	0	60	119	40	17.5	24.5	0	FALSE
P_1	540	540	1080	1080	64	128	2	22	0.8	100	60	60	0	60	120	38	17.5	10.5	0	TRUE
P_1	540	540	1080	1080	64	128	2	22	0.8	100	60	60	0	60	121	38	28	38.5	0	TRUE
P_1	540	540	1080	1080	64	128	2	22	0.8	100	60	60	0	60	122	40	28	21	0	FALSE
P_1	540	540	1080	1080	64	128	2	22	0.8	100	60	60	0	60	123	38	28	31.5	0	TRUE
P_1	540	540	1080	1080	64	128	2	22	0.8	100	60	60	0	60	124	38	17.5	21	0	TRUE
P_1	540	540	1080	1080	64	128	2	22	0.8	100	60	60	0	60	125	40	17.5	7	0	FALSE
P_1	540	540	1080	1080	64	128	2	22	0.8	100	60	60	0	60	126	38	28	28	0	TRUE
P_1	540	540	1080	1080	64	128	2	22	0.8	100	60	60	0	60	127	40	17.5	21	0	FALSE
P_1	540	540	1080	1080	64	128	2	22	0.8	100	60	60	0	60	128	38	17.5	24.5	0	TRUE
P_1	540	540	1080	1080	64	128	2	22	0.8	100	60	60	0	60	129	40	28	17.5	0	FALSE
P_1	540	540	1080	1080	64	128	2	22	0.8	100	60	60	0	60	130	38	28	28	0	TRUE
P_1	540	540	1080	1080	64	128	2	22	0.8	100	60	60	0	60	131	40	17.5	14	0	FALSE
P_1	540	540	1080	1080	64	128	2	22	0.8	100	60	60	0	60	132	38	17.5	28	0	TRUE
P_1	540	540	1080	1080	64	128	2	22	0.8	100	60	60	0	60	133	40	17.5	10.5	0	FALSE
P_1	540	540	1080	1080	64	128	2	22	0.8	100	60	60	0	60	134	38	28	31.5	0	TRUE
P_1	540	540	1080	1080	64	128	2	22	0.8	100	60	60	0	60	135	40	28	21	0	FALSE
P_1	540	540	1080	1080	64	128	2	22	0.8	100	60	60	0	60	136	40	17.5	7	0	FALSE
P_1	540	540	1080	1080	64	128	2	22	0.8	100	60	60	0	60	137	38	28	24.5	0	TRUE
P_1	540	540	1080	1080	64	128	2	22	0.8	100	60	60	0	60	138	40	17.5	17.5	0	FALSE
P_1	540	540	1080	1080	64	128	2	22	0.8	100	60	60	0	60	139	40	28	35	0	FALSE
P_1	540	540	1080	1080	64	128	2	22	0.8	100	60	60	0	60	140	38	28	38.5	0	TRUE
P_1	540	540	1080	1080	64	128	2	22	0.2	100	60	60	0	60	1	40	-17.5	-7	0	FALSE
P_1	540	540	1080	1080	64	128	2	22	0.2	100	60	60	0	60	2	38	-28	-17.5	0	TRUE
P_1	540	540	1080	1080	64	128	2	22	0.2	100	60	60	0	60	3	38	-17.5	-24.5	0	TRUE
P_1	540	540	1080	1080	64	128	2	22	0.2	100	60	60	0	60	4	40	-28	-21	0	FALSE
P_1	540	540	1080	1080	64	128	2	22	0.2	100	60	60	0	60	5	40	-28	-31.5	0	FALSE
P_1	540	540	1080	1080	64	128	2	22	0.2	100	60	60	0	60	6	38	-17.5	-21	0	TRUE
P_1	540	540	1080	1080	64	128	2	22	0.2	100	60	60	0	60	7	40	-17.5	-14	0	FALSE
P_1	540	540	1080	1080	64	128	2	22	0.2	100	60	60	0	60	8	40	-28	-28	0	FALSE
P_1	540	540	1080	1080	64	128	2	22	0.2	100	60	60	0	60	9	38	-17.5	-10.5	0	TRUE
P_1	540	540	1080	1080	64	128	2	22	0.2	100	60	60	0	60	10	40	-28	-35	0	FALSE
P_1	540	540	1080	1080	64	128	2	22	0.2	100	60	60	0	60	11	40	-28	-38.5	0	FALSE
P_1	540	540	1080	1080	64	128	2	22	0.2	100	60	60	0	60	12	40	-17.5	-17.5	0	FALSE
P_1	540	540	1080	1080	64	128	2	22	0.2	100	60	60	0	60	13	40	-28	-24.5	0	FALSE
P_1	540	540	1080	1080	64	128	2	22	0.2	100	60	60	0	60	14	40	-17.5	-28	0	FALSE
P_1	540	540	1080	1080	64	128	2	22	0.2	100	60	60	0	60	15	40	-28	-28	0	FALSE
P_1	540	540	1080	1080	64	128	2	22	0.2	100	60	60	0	60	16	38	-28	-38.5	0	TRUE
P_1	540	540	1080	1080	64	128	2	22	0.2	100	60	60	0	60	17	40	-28	-31.5	0	FALSE
P_1	540	540	1080	1080	64	128	2	22	0.2	100	60	60	0	60	18	40	-28	-24.5	0	FALSE
P_1	540	540	1080	1080	64	128	2	22	0.2	100	60	60	0	60	19	38	-17.5	-10.5	0	TRUE
P_1	540	540	1080	1080	64	128	2	22	0.2	100	60	60	0	60	20	38	-28	-17.5	0	TRUE
P_1	540	540	1080	1080	64	128	2	22	0.2	100	60	60	0	60	21	40	-17.5	-28	0	FALSE
P_1	540	540	1080	1080	64	128	2	22	0.2	100	60	60	0	60	22	38	-17.5	-14	0	TRUE
P_1	540	540	1080	1080	64	128	2	22	0.2	100	60	60	0	60	23	40	-17.5	-21	0	FALSE
P_1	540	540	1080	1080	64	128	2	22	0.2	100	60	60	0	60	24	38	-17.5	-7	0	TRUE
P_1	540	540	1080	1080	64	128	2	22	0.2	100	60	60	0	60	25	38	-17.5	-24.5	0	TRUE
P_1	540	540	1080	1080	64	128	2	22	0.2	100	60	60	0	60	26	40	-28	-35	0	FALSE
P_1	540	540	1080	1080	64	128	2	22	0.2	100	60	60	0	60	27	40	-17.5	-17.5	0	FALSE
P_1	540	540	1080	1080	64	128	2	22	0.2	100	60	60	0	60	28	38	-28	-21	0	TRUE
P_1	540	540	1080	1080	64	128	2	22	0.2	100	60	60	0	60	29	40	-17.5	-21	0	FALSE
P_1	540	540	1080	1080	64	128	2	22	0.2	100	60	60	0	60	30	40	-17.5	-24.5	0	FALSE
P_1	540	540	1080	1080	64	128	2	22	0.2	100	60	60	0	60	31	38	-28	-38.5	0	TRUE
P_1	540	540	1080	1080	64	128	2	22	0.2	100	60	60	0	60	32	40	-17.5	-17.5	0	FALSE
P_1	540	540	1080	1080	64	128	2	22	0.2	100	60	60	0	60	33	40	-17.5	-28	0	FALSE
P_1	540	540	1080	1080	64	128	2	22	0.2	100	60	60	0	60	34	38	-28	-35	0	TRUE
P_1	540	540	1080	1080	64	128	2	22	0.2	100	60	60	0	60	35	40	-28	-21	0	FALSE
P_1	540	540	1080	1080	64	128	2	22	0.2	100	60	60	0	60	36	40	-28	-28	0	FALSE
P_1	540	540	1080	1080	64	128	2	22	0.2	100	60	60	0	60	37	38	-17.5	-10.5	0	TRUE
P_1	540	540	1080	1080	64	128	2	22	0.2	100	60	60	0	60	38	38	-17.5	-14	0	TRUE
P_1	540	540	1080	1080	64	128	2	22	0.2	100	60	60	0	60	39	38	-28	-24.5	0	TRUE
P_1	540	540	1080	1080	64	128	2	22	0.2	100	60	60	0	60	40	40	-28	-17.5	0	FALSE
P_1	540	540	1080	1080	64	128	2	22	0.2	100	60	60	0	60	41	38	-17.5	-7	0	TRUE
P_1	540	540	1080	1080	64	128	2	22	0.2	100	60	60	0	60	42	40	-28	-31.5	0	FALSE
P_1	540	540	1080	1080	64	128	2	22	0.2	100	60	60	0	60	43	38	-28	-24.5	0	TRUE
P_1	540	540	1080	1080	64	128	2	22	0.2	100	60	60	0	60	44	38	-28	-31.5	0	TRUE
P_1	540	540	1080	1080	64	128	2	22	0.2	100	60	60	0	60	45	40	-28	-38.5	0	FALSE
P_1	540	540	1080	1080	64	128	2	22	0.2	100	60	60	0	60	46	40	-28	-35	0	FALSE
P_1	540	540	1080	1080	64	128	2	22	0.2	100	60	60	0	60	47	40	-17.5	-24.5	0	FALSE
P_1	540	540	1080	1080	64	128	2	22	0.2	100	60	60	0	60	48	38	-17.5	-17.5	0	TRUE
P_1	540	540	1080	1080	64	128	2	22	0.2	100	60	60	0	60	49	38	-28	-17.5	0	TRUE
P_1	540	540	1080	1080	64	128	2	22	0.2	100	60	60	0	60	50	38	-28	-21	0	TRUE
P_1	540	540	1080	1080	64	128	2	22	0.2	100	60	60	0	60	51	40	-17.5	-28	0	FALSE
P_1	540	540	1080	1080	64	128	2	22	0.2	100	60	60	0	60	52	38	-17.5	-10.5	0	TRUE
P_1	540	540	1080	1080	64	128	2	22	0.2	100	60	60	0	60	53	38	-28	-28	0	TRUE
P_1	540	540	1080	1080	64	128	2	22	0.2	100	60	60	0	60	54	40	-17.5	-21	0	FALSE
P_1	540	540	1080	1080	64	128	2	22	0.2	100	60	60	0	60	55	38	-17.5	-14	0	TRUE
P_1	540	540	1080	1080	64	128	2	22	0.2	100	60	60	0	60	56	38	-17.5	-7	0	TRUE
P_1	540	540	1080	1080	64	128	2	22	0.2	100	60	60	0	60	57	38	-17.5	-14	0	TRUE
P_1	540	540	1080	1080	64	128	2	22	0.2	100	60	60	0	60	58	40	-17.5	-21	0	FALSE
P_1	540	540	1080	1080	64	128	2	22	0.2	100	60	60	0	60	59	38	-28	-38.5	0	TRUE
P_1	540	540	1080	1080	64	128	2	22	0.2	100	60	60	0	60	60	38	-17.5	-10.5	0	TRUE
P_1	540	540	1080	1080	64	128	2	22	0.2	100	60	60	0	60	61	40	-28	-24.5	0	FALSE
P_1	540	540	1080	1080	64	128	2	22	0.2	100	60	60	0	60	62	40	-17.5	-24.5	0	FALSE
P_1	540	540	1080	1080	64	128	2	22	0.2	100	60	60	0	60	63	40	-28	-28	0	FALSE
P_1	540	540	1080	1080	64	128	2	22	0.2	100	60	60	0	60	64	40	-17.5	-17.5	0	FALSE
P_1	540	540	1080	1080	64	128	2	22	0.2	100	60	60	0	60	65	38	-28	-21	0	TRUE
P_1	540	540	1080	1080	64	128	2	22	0.2	100	60	60	0	60	66	40	-17.5	-28	0	FALSE
P_1	540	540	1080	1080	64	128	2	22	0.2	100	60	60	0	60	67	38	-17.5	-7	0	TRUE
P_1	540	540	1080	1080	64	128	2	22	0.2	100	60	60	0	60	68	38	-28	-35	0	TRUE
P_1	540	540	1080	1080	64	128	2	22	0.2	100	60	60	0	60	69	38	-28	-31.5	0	TRUE
P_1	540	540	1080	1080	64	128	2	22	0.2	100	60	60	0	60	70	38	-28	-17.5	0	TRUE
P_1	540	540	1080	1080	64	128	2	22	0.2	100	60	60	0	60	71	40	-17.5	-17.5	0	FALSE
P_1	540	540	1080	1080	64	128	2	22	0.2	100	60	60	0	60	72	40	-28	-38.5	0	FALSE
P_1	540	540	1080	1080	64	128	2	22	0.2	100	60	60	0	60	73	38	-28	-28	0	TRUE
P_1	540	540	1080	1080	64	128	2	22	0.2	100	60	60	0	60	74	40	-28	-24.5	0	FALSE
P_1	540	540	1080	1080	64	128	2	22	0.2	100	60	60	0	60	75	40	-17.5	-21	0	FALSE
P_1	540	540	1080	1080	64	128	2	22	0.2	100	60	60	0	60	76	38	-17.5	-10.5	0	TRUE
P_1	540	540	1080	1080	64	128	2	22	0.2	100	60	60	0	60	77	38	-17.5	-7	0	TRUE
P_1	540	540	1080	1080	64	128	2	22	0.2	100	60	60	0	60	78	40	-28	-31.5	0	FALSE
P_1	540	540	1080	1080	64	128	2	22	0.2	100	60	60	0	60	79	40	-17.5	-24.5	0	FALSE
P_1	540	540	1080	1080	64	128	2	22	0.2	100	60	60	0	60	80	40	-28	-35	0	FALSE
P_1	540	540	1080	1080	64	128	2	22	0.2	100	60	60	0	60	81	38	-28	-21	0	TRUE
P_1	540	540	1080	1080	64	128	2	22	0.2	100	60	60	0	60	82	40	-28	-17.5	0	FALSE
P_1	540	540	1080	1080	64	128	2	22	0.2	100	60	60	0	60	83	40	-17.5	-28	0	FALSE
P_1	540	540	1080	1080	64	128	2	22	0.2	100	60	60	0	60	84	40	-17.5	-14	0	FALSE
P_1	540	540	1080	1080	64	128	2	22	0.2	100	60	60	0	60	85	38	-28	-28	0	TRUE
P_1	540	540	1080	1080	64	128	2	22	0.2	100	60	60	0	60	86	40	-17.5	-24.5	0	FALSE
P_1	540	540	1080	1080	64	128	2	22	0.2	100	60	60	0	60	87	38	-28	-21	0	TRUE
P_1	540	540	1080	1080	64	128	2	22	0.2	100	60	60	0	60	88	40	-17.5	-14	0	FALSE
P_1	540	540	1080	1080	64	128	2	22	0.2	100	60	60	0	60	89	38	-17.5	-7	0	TRUE
P_1	540	540	1080	1080	64	128	2	22	0.2	100	60	60	0	60	90	40	-28	-31.5	0	FALSE
P_1	540	540	1080	1080	64	128	2	22	0.2	100	60	60	0	60	91	40	-17.5	-21	0	FALSE
P_1	540	540	1080	1080	64	128	2	22	0.2	100	60	60	0	60	92	38	-28	-35	0	TRUE
P_1	540	540	1080	1080	64	128	2	22	0.2	100	60	60	0	60	93	40	-17.5	-28	0	FALSE
P_1	540	540	1080	1080	64	128	2	22	0.2	100	60	60	0	60	94	38	-28	-17.5	0	TRUE
P_1	540	540	1080	1080	64	128	2	22	0.2	100	60	60	0	60	95	38	-17.5	-10.5	0	TRUE
P_1	540	540	1080	1080	64	128	2	22	0.2	100	60	60	0	60	96	40	-17.5	-17.5	0	FALSE
P_1	540	540	1080	1080	64	128	2	22	0.2	100	60	60	0	60	97	40	-28	-24.5	0	FALSE
P_1	540	540	1080	1080	64	128	2	22	0.2	100	60	60	0	60	98	38	-28	-38.5	0	TRUE
P_1	540	540	1080	1080	64	128	2	22	0.2	100	60	60	0	60	99	40	-28	-21	0	FALSE
P_1	540	540	1080	1080	64	128	2	22	0.2	100	60	60	0	60	100	38	-17.5	-7	0	TRUE
P_1	540	540	1080	1080	64	128	2	22	0.2	100	60	60	0	60	101	38	-17.5	-10.5	0	TRUE
P_1	540	540	1080	1080	64	128	2	22	0.2	100	60	60	0	60	102	40	-28	-17.5	0	FALSE
P_1	540	540	1080	1080	64	128	2	22	0.2	100	60	60	0	60	103	38	-28	-31.5	0	TRUE
P_1	540	540	1080	1080	64	128	2	22	0.2	100	60	60	0	60	104	38	-28	-24.5	0	TRUE
P_1	540	540	1080	1080	64	128	2	22	0.2	100	60	60	0	60	105	40	-17.5	-17.5	0	FALSE
P_1	540	540	1080	1080	64	128	2	22	0.2	100	60	60	0	60	106	38	-28	-35	0	TRUE
P_1	540	540	1080	1080	64	128	2	22	0.2	100	60	60	0	60	107	40	-17.5	-14	0	FALSE
P_1	540	540	1080	1080	64	128	2	22	0.2	100	60	60	0	60	108	40	-17.5	-21	0	FALSE
P_1	540	540	1080	1080	64	128	2	22	0.2	100	60	60	0	60	109	40	-17.5	-28	0	FALSE
P_1	540	540	1080	1080	64	128	2	22	0.2	100	60	60	0	60	110	40	-28	-38.5	0	FALSE
P_1	540	540	1080	1080	64	128	2	22	0.2	100	60	60	0	60	111	40	-17.5	-24.5	0	FALSE
P_1	540	540	1080	1080	64	128	2	22	0.2	100	60	60	0	60	112	40	-28	-28	0	FALSE
P_1	540	540	1080	1080	64	128	2	22	0.2	100	60	60	0	60	113	38	-28	-17.5	0	TRUE
P_1	540	540	1080	1080	64	128	2	22	0.2	100	60	60	0	60	114	40	-17.5	-14	0	FALSE
P_1	540	540	1080	1080	64	128	2	22	0.2	100	60	60	0	60	115	40	-17.5	-24.5	0	FALSE
P_1	540	540	1080	1080	64	128	2	22	0.2	100	60	60	0	60	116	40	-28	-35	0	FALSE
P_1	540	540	1080	1080	64	128	2	22	0.2	100	60	60	0	60	117	40	-28	-38.5	0	FALSE
P_1	540	540	1080	1080	64	128	2	22	0.2	100	60	60	0	60	118	38	-17.5	-10.5	0	TRUE
P_1	540	540	1080	1080	64	128	2	22	0.2	100	60	60	0	60	119	40	-17.5	-21	0	FALSE
P_1	540	540	1080	1080	64	128	2	22	0.2	100	60	60	0	60	120	40	-17.5	-17.5	0	FALSE
P_1	540	540	1080	1080	64	128	2	22	0.2	100	60	60	0	60	121	38	-28	-21	0	TRUE
P_1	540	540	1080	1080	64	128	2	22	0.2	100	60	60	0	60	122	38	-28	-28	0	TRUE
P_1	540	540	1080	1080	64	128	2	22	0.2	100	60	60	0	60	123	40	-28	-24.5	0	FALSE
P_1	540	540	1080	1080	64	128	2	22	0.2	100	60	60	0	60	124	40	-17.5	-28	0	FALSE
P_1	540	540	1080	1080	64	128	2	22	0.2	100	60	60	0	60	125	38	-28	-31.5	0	TRUE
P_1	540	540	1080	1080	64	128	2	22	0.2	100	60	60	0	60	126	38	-17.5	-7	0	TRUE
P_1	540	540	1080	1080	64	128	2	22	0.2	100	60	60	0	60	127	40	-28	-24.5	0	FALSE
P_1	540	540	1080	1080	64	128	2	22	0.2	100	60	60	0	60	128	38	-17.5	-10.5	0	TRUE
P_1	540	540	1080	1080	64	128	2	22	0.2	100	60	60	0	60	129	40	-28	-28	0	FALSE
P_1	540	540	1080	1080	64	128	2	22	0.2	100	60	60	0	60	130	38	-17.5	-17.5	0	TRUE
P_1	540	540	1080	1080	64	128	2	22	0.2	100	60	60	0	60	131	38	-17.5	-28	0	TRUE
P_1	540	540	1080	1080	64	128	2	22	0.2	100	60	60	0	60	132	40	-28	-38.5	0	FALSE
P_1	540	540	1080	1080	64	128	2	22	0.2	100	60	60	0	60	133	38	-17.5	-7	0	TRUE
P_1	540	540	1080	1080	64	128	2	22	0.2	100	60	60	0	60	134	40	-17.5	-21	0	FALSE
P_1	540	540	1080	1080	64	128	2	22	0.2	100	60	60	0	60	135	40	-17.5	-24.5	0	FALSE
P_1	540	540	1080	1080	64	128	2	22	0.2	100	60	60	0	60	136	40	-28	-21	0	FALSE
P_1	540	540	1080	1080	64	128	2	22	0.2	100	60	60	0	60	137	38	-28	-31.5	0	TRUE
P_1	540	540	1080	1080	64	128	2	22	0.2	100	60	60	0	60	138	38	-28	-35	0	TRUE
P_1	540	540	1080	1080	64	128	2	22	0.2	100	60	60	0	60	139	40	-17.5	-14	0	FALSE
P_1	540	540	1080	1080	64	128	2	22	0.2	100	60	60	0	60	140	38	-28	-17.5	0	TRUE
P_1	540	540	1080	1080	64	128	2	22	0.2	100	60	60	0	60	1	40	28	35	0	FALSE
P_1	540	540	1080	1080	64	128	2	22	0.2	100	60	60	0	60	2	40	17.5	14	0	FALSE
P_1	540	540	1080	1080	64	128	2	22	0.2	100	60	60	0	60	3	40	17.5	10.5	0	FALSE
P_1	540	540	1080	1080	64	128	2	22	0.2	100	60	60	0	60	4	40	17.5	17.5	0	FALSE
P_1	540	540	1080	1080	64	128	2	22	0.2	100	60	60	0	60	5	38	17.5	28	0	TRUE
P_1	540	540	1080	1080	64	128	2	22	0.2	100	60	60	0	60	6	40	28	21	0	FALSE
P_1	540	540	1080	1080	64	128	2	22	0.2	100	60	60	0	60	7	38	28	31.5	0	TRUE
P_1	540	540	1080	1080	64	128	2	22	0.2	100	60	60	0	60	8	38	17.5	21	0	TRUE
P_1	540	540	1080	1080	64	128	2	22	0.2	100	60	60	0	60	9	38	28	24.5	0	TRUE
P_1	540	540	1080	1080	64	128	2	22	0.2	100	60	60	0	60	10	40	28	28	0	FALSE
P_1	540	540	1080	1080	64	128	2	22	0.2	100	60	60	0	60	11	38	28	38.5	0	TRUE
P_1	540	540	1080	1080	64	128	2	22	0.2	100	60	60	0	60	12	40	28	17.5	0	FALSE
P_1	540	540	1080	1080	64	128	2	22	0.2	100	60	60	0	60	13	40	17.5	7	0	FALSE
P_1	540	540	1080	1080	64	128	2	22	0.2	100	60	60	0	60	14	38	17.5	24.5	0	TRUE
P_1	540	540	1080	1080	64	128	2	22	0.2	100	60	60	0	60	15	38	17.5	28	0	TRUE
P_1	540	540	1080	1080	64	128	2	22	0.2	100	60	60	0	60	16	38	28	21	0	TRUE
P_1	540	540	1080	1080	64	128	2	22	0.2	100	60	60	0	60	17	40	17.5	10.5	0	FALSE
P_1	540	540	1080	1080	64	128	2	22	0.2	100	60	60	0	60	18	38	17.5	21	0	TRUE
P_1	540	540	1080	1080	64	128	2	22	0.2	100	60	60	0	60	19	38	28	35	0	TRUE
P_1	540	540	1080	1080	64	128	2	22	0.2	100	60	60	0	60	20	40	17.5	7	0	FALSE
P_1	540	540	1080	1080	64	128	2	22	0.2	100	60	60	0	60	21	38	28	28	0	TRUE
P_1	540	540	1080	1080	64	128	2	22	0.2	100	60	60	0	60	22	38	17.5	24.5	0	TRUE
P_1	540	540	1080	1080	64	128	2	22	0.2	100	60	60	0	60	23	38	28	31.5	0	TRUE
P_1	540	540	1080	1080	64	128	2	22	0.2	100	60	60	0	60	24	38	17.5	17.5	0	TRUE
P_1	540	540	1080	1080	64	128	2	22	0.2	100	60	60	0	60	25	38	28	38.5	0	TRUE
P_1	540	540	1080	1080	64	128	2	22	0.2	100	60	60	0	60	26	40	28	24.5	0	FALSE
P_1	540	540	1080	1080	64	128	2	22	0.2	100	60	60	0	60	27	38	28	17.5	0	TRUE
P_1	540	540	1080	1080	64	128	2	22	0.2	100	60	60	0	60	28	40	17.5	14	0	FALSE
P_1	540	540	1080	1080	64	128	2	22	0.2	100	60	60	0	60	29	38	17.5	21	0	TRUE
P_1	540	540	1080	1080	64	128	2	22	0.2	100	60	60	0	60	30	38	28	38.5	0	TRUE
P_1	540	540	1080	1080	64	128	2	22	0.2	100	60	60	0	60	31	38	17.5	10.5	0	TRUE
P_1	540	540	1080	1080	64	128	2	22	0.2	100	60	60	0	60	32	40	17.5	7	0	FALSE
P_1	540	540	1080	1080	64	128	2	22	0.2	100	60	60	0	60	33	40	28	28	0	FALSE
P_1	540	540	1080	1080	64	128	2	22	0.2	100	60	60	0	60	34	38	17.5	17.5	0	TRUE
P_1	540	540	1080	1080	64	128	2	22	0.2	100	60	60	0	60	35	38	17.5	24.5	0	TRUE
P_1	540	540	1080	1080	64	128	2	22	0.2	100	60	60	0	60	36	38	28	31.5	0	TRUE
P_1	540	540	1080	1080	64	128	2	22	0.2	100	60	60	0	60	37	40	28	35	0	FALSE
P_1	540	540	1080	1080	64	128	2	22	0.2	100	60	60	0	60	38	38	28	17.5	0	TRUE
P_1	540	540	1080	1080	64	128	2	22	0.2	100	60	60	0	60	39	40	17.5	14	0	FALSE
P_1	540	540	1080	1080	64	128	2	22	0.2	100	60	60	0	60	40	40	28	21	0	FALSE
P_1	540	540	1080	1080	64	128	2	22	0.2	100	60	60	0	60	41	40	28	24.5	0	FALSE
P_1	540	540	1080	1080	64	128	2	22	0.2	100	60	60	0	60	42	38	17.5	28	0	TRUE
P_1	540	540	1080	1080	64	128	2	22	0.2	100	60	60	0	60	43	40	28	28	0	FALSE
P_1	540	540	1080	1080	64	128	2	22	0.2	100	60	60	0	60	44	38	17.5	28	0	TRUE
P_1	540	540	1080	1080	64	128	2	22	0.2	100	60	60	0	60	45	38	28	21	0	TRUE
P_1	540	540	1080	1080	64	128	2	22	0.2	100	60	60	0	60	46	38	17.5	17.5	0	TRUE
P_1	540	540	1080	1080	64	128	2	22	0.2	100	60	60	0	60	47	40	28	17.5	0	FALSE
P_1	540	540	1080	1080	64	128	2	22	0.2	100	60	60	0	60	48	40	17.5	10.5	0	FALSE
P_1	540	540	1080	1080	64	128	2	22	0.2	100	60	60	0	60	49	40	17.5	7	0	FALSE
P_1	540	540	1080	1080	64	128	2	22	0.2	100	60	60	0	60	50	40	28	35	0	FALSE
P_1	540	540	1080	1080	64	128	2	22	0.2	100	60	60	0	60	51	38	17.5	21	0	TRUE
P_1	540	540	1080	1080	64	128	2	22	0.2	100	60	60	0	60	52	38	28	31.5	0	TRUE
P_1	540	540	1080	1080	64	128	2	22	0.2	100	60	60	0	60	53	38	28	24.5	0	TRUE
P_1	540	540	1080	1080	64	128	2	22	0.2	100	60	60	0	60	54	40	17.5	14	0	FALSE
P_1	540	540	1080	1080	64	128	2	22	0.2	100	60	60	0	60	55	38	17.5	24.5	0	TRUE
P_1	540	540	1080	1080	64	128	2	22	0.2	100	60	60	0	60	56	38	28	38.5	0	TRUE
P_1	540	540	1080	1080	64	128	2	22	0.2	100	60	60	0	60	57	40	17.5	24.5	0	FALSE
P_1	540	540	1080	1080	64	128	2	22	0.2	100	60	60	0	60	58	38	17.5	21	0	TRUE
P_1	540	540	1080	1080	64	128	2	22	0.2	100	60	60	0	60	59	38	28	35	0	TRUE
P_1	540	540	1080	1080	64	128	2	22	0.2	100	60	60	0	60	60	38	28	31.5	0	TRUE
P_1	540	540	1080	1080	64	128	2	22	0.2	100	60	60	0	60	61	38	28	17.5	0	TRUE
P_1	540	540	1080	1080	64	128	2	22	0.2	100	60	60	0	60	62	40	17.5	10.5	0	FALSE
P_1	540	540	1080	1080	64	128	2	22	0.2	100	60	60	0	60	63	40	28	24.5	0	FALSE
P_1	540	540	1080	1080	64	128	2	22	0.2	100	60	60	0	60	64	40	17.5	14	0	FALSE
P_1	540	540	1080	1080	64	128	2	22	0.2	100	60	60	0	60	65	38	28	28	0	TRUE
P_1	540	540	1080	1080	64	128	2	22	0.2	100	60	60	0	60	66	38	17.5	17.5	0	TRUE
P_1	540	540	1080	1080	64	128	2	22	0.2	100	60	60	0	60	67	40	17.5	7	0	FALSE
P_1	540	540	1080	1080	64	128	2	22	0.2	100	60	60	0	60	68	38	17.5	28	0	TRUE
P_1	540	540	1080	1080	64	128	2	22	0.2	100	60	60	0	60	69	38	28	38.5	0	TRUE
P_1	540	540	1080	1080	64	128	2	22	0.2	100	60	60	0	60	70	38	28	21	0	TRUE
P_1	540	540	1080	1080	64	128	2	22	0.2	100	60	60	0	60	71	40	17.5	14	0	FALSE
P_1	540	540	1080	1080	64	128	2	22	0.2	100	60	60	0	60	72	38	28	38.5	0	TRUE
P_1	540	540	1080	1080	64	128	2	22	0.2	100	60	60	0	60	73	38	28	35	0	TRUE
P_1	540	540	1080	1080	64	128	2	22	0.2	100	60	60	0	60	74	38	17.5	28	0	TRUE
P_1	540	540	1080	1080	64	128	2	22	0.2	100	60	60	0	60	75	38	17.5	24.5	0	TRUE
P_1	540	540	1080	1080	64	128	2	22	0.2	100	60	60	0	60	76	40	17.5	10.5	0	FALSE
P_1	540	540	1080	1080	64	128	2	22	0.2	100	60	60	0	60	77	40	28	17.5	0	FALSE
P_1	540	540	1080	1080	64	128	2	22	0.2	100	60	60	0	60	78	38	17.5	17.5	0	TRUE
P_1	540	540	1080	1080	64	128	2	22	0.2	100	60	60	0	60	79	40	17.5	7	0	FALSE
P_1	540	540	1080	1080	64	128	2	22	0.2	100	60	60	0	60	80	40	28	24.5	0	FALSE
P_1	540	540	1080	1080	64	128	2	22	0.2	100	60	60	0	60	81	38	17.5	21	0	TRUE
P_1	540	540	1080	1080	64	128	2	22	0.2	100	60	60	0	60	82	40	28	21	0	FALSE
P_1	540	540	1080	1080	64	128	2	22	0.2	100	60	60	0	60	83	38	28	28	0	TRUE
P_1	540	540	1080	1080	64	128	2	22	0.2	100	60	60	0	60	84	38	28	31.5	0	TRUE
P_1	540	540	1080	1080	64	128	2	22	0.2	100	60	60	0	60	85	38	28	35	0	TRUE
P_1	540	540	1080	1080	64	128	2	22	0.2	100	60	60	0	60	86	40	28	24.5	0	FALSE
P_1	540	540	1080	1080	64	128	2	22	0.2	100	60	60	0	60	87	40	28	17.5	0	FALSE
P_1	540	540	1080	1080	64	128	2	22	0.2	100	60	60	0	60	88	40	17.5	10.5	0	FALSE
P_1	540	540	1080	1080	64	128	2	22	0.2	100	60	60	0	60	89	38	17.5	21	0	TRUE
P_1	540	540	1080	1080	64	128	2	22	0.2	100	60	60	0	60	90	40	28	21	0	FALSE
P_1	540	540	1080	1080	64	128	2	22	0.2	100	60	60	0	60	91	40	17.5	14	0	FALSE
P_1	540	540	1080	1080	64	128	2	22	0.2	100	60	60	0	60	92	38	17.5	24.5	0	TRUE
P_1	540	540	1080	1080	64	128	2	22	0.2	100	60	60	0	60	93	38	28	31.5	0	TRUE
P_1	540	540	1080	1080	64	128	2	22	0.2	100	60	60	0	60	94	40	17.5	17.5	0	FALSE
P_1	540	540	1080	1080	64	128	2	22	0.2	100	60	60	0	60	95	40	17.5	7	0	FALSE
P_1	540	540	1080	1080	64	128	2	22	0.2	100	60	60	0	60	96	38	17.5	28	0	TRUE
P_1	540	540	1080	1080	64	128	2	22	0.2	100	60	60	0	60	97	38	28	28	0	TRUE
P_1	540	540	1080	1080	64	128	2	22	0.2	100	60	60	0	60	98	38	28	38.5	0	TRUE
P_1	540	540	1080	1080	64	128	2	22	0.2	100	60	60	0	60	99	40	28	17.5	0	FALSE
P_1	540	540	1080	1080	64	128	2	22	0.2	100	60	60	0	60	100	38	28	31.5	0	TRUE
P_1	540	540	1080	1080	64	128	2	22	0.2	100	60	60	0	60	101	38	28	35	0	TRUE
P_1	540	540	1080	1080	64	128	2	22	0.2	100	60	60	0	60	102	40	28	28	0	FALSE
P_1	540	540	1080	1080	64	128	2	22	0.2	100	60	60	0	60	103	40	17.5	21	0	FALSE
P_1	540	540	1080	1080	64	128	2	22	0.2	100	60	60	0	60	104	40	17.5	10.5	0	FALSE
P_1	540	540	1080	1080	64	128	2	22	0.2	100	60	60	0	60	105	38	17.5	28	0	TRUE
P_1	540	540	1080	1080	64	128	2	22	0.2	100	60	60	0	60	106	40	17.5	7	0	FALSE
P_1	540	540	1080	1080	64	128	2	22	0.2	100	60	60	0	60	107	38	28	24.5	0	TRUE
P_1	540	540	1080	1080	64	128	2	22	0.2	100	60	60	0	60	108	40	17.5	14	0	FALSE
P_1	540	540	1080	1080	64	128	2	22	0.2	100	60	60	0	60	109	38	17.5	24.5	0	TRUE
P_1	540	540	1080	1080	64	128	2	22	0.2	100	60	60	0	60	110	40	28	21	0	FALSE
P_1	540	540	1080	1080	64	128	2	22	0.2	100	60	60	0	60	111	38	17.5	17.5	0	TRUE
P_1	540	540	1080	1080	64	128	2	22	0.2	100	60	60	0	60	112	38	28	38.5	0	TRUE
P_1	540	540	1080	1080	64	128	2	22	0.2	100	60	60	0	60	113	40	28	21	0	FALSE
P_1	540	540	1080	1080	64	128	2	22	0.2	100	60	60	0	60	114	40	17.5	7	0	FALSE
P_1	540	540	1080	1080	64	128	2	22	0.2	100	60	60	0	60	115	40	17.5	14	0	FALSE
P_1	540	540	1080	1080	64	128	2	22	0.2	100	60	60	0	60	116	38	17.5	21	0	TRUE
P_1	540	540	1080	1080	64	128	2	22	0.2	100	60	60	0	60	117	38	28	31.5	0	TRUE
P_1	540	540	1080	1080	64	128	2	22	0.2	100	60	60	0	60	118	40	28	17.5	0	FALSE
P_1	540	540	1080	1080	64	128	2	22	0.2	100	60	60	0	60	119	40	28	24.5	0	FALSE
P_1	540	540	1080	1080	64	128	2	22	0.2	100	60	60	0	60	120	38	28	35	0	TRUE
P_1	540	540	1080	1080	64	128	2	22	0.2	100	60	60	0	60	121	38	17.5	24.5	0	TRUE
P_1	540	540	1080	1080	64	128	2	22	0.2	100	60	60	0	60	122	38	17.5	17.5	0	TRUE
P_1	540	540	1080	1080	64	128	2	22	0.2	100	60	60	0	60	123	40	17.5	10.5	0	FALSE
P_1	540	540	1080	1080	64	128	2	22	0.2	100	60	60	0	60	124	40	28	38.5	0	FALSE
P_1	540	540	1080	1080	64	128	2	22	0.2	100	60	60	0	60	125	38	17.5	28	0	TRUE
P_1	540	540	1080	1080	64	128	2	22	0.2	100	60	60	0	60	126	38	28	28	0	TRUE
P_1	540	540	1080	1080	64	128	2	22	0.2	100	60	60	0	60	127	40	17.5	7	0	FALSE
P_1	540	540	1080	1080	64	128	2	22	0.2	100	60	60	0	60	128	40	28	24.5	0	FALSE
P_1	540	540	1080	1080	64	128	2	22	0.2	100	60	60	0	60	129	38	28	31.5	0	TRUE
P_1	540	540	1080	1080	64	128	2	22	0.2	100	60	60	0	60	130	38	28	38.5	0	TRUE
P_1	540	540	1080	1080	64	128	2	22	0.2	100	60	60	0	60	131	38	17.5	28	0	TRUE
P_1	540	540	1080	1080	64	128	2	22	0.2	100	60	60	0	60	132	40	17.5	14	0	FALSE
P_1	540	540	1080	1080	64	128	2	22	0.2	100	60	60	0	60	133	38	17.5	24.5	0	TRUE
P_1	540	540	1080	1080	64	128	2	22	0.2	100	60	60	0	60	134	40	28	21	0	FALSE
P_1	540	540	1080	1080	64	128	2	22	0.2	100	60	60	0	60	135	40	17.5	10.5	0	FALSE
P_1	540	540	1080	1080	64	128	2	22	0.2	100	60	60	0	60	136	38	28	35	0	TRUE
P_1	540	540	1080	1080	64	128	2	22	0.2	100	60	60	0	60	137	40	28	17.5	0	FALSE
P_1	540	540	1080	1080	64	128	2	22	0.2	100	60	60	0	60	138	40	17.5	17.5	0	FALSE
P_1	540	540	1080	1080	64	128	2	22	0.2	100	60	60	0	60	139	38	17.5	21	0	TRUE
P_1	540	540	1080	1080	64	128	2	22	0.2	100	60	60	0	60	140	38	28	28	0	TRUE
P_1	540	540	1080	1080	64	128	2	22	0.8	100	60	60	120	60	1	38	28	38.5	0	TRUE
P_1	540	540	1080	1080	64	128	2	22	0.8	100	60	60	60	60	2	40	28	35	0	FALSE
P_1	540	540	1080	1080	64	128	2	22	0.8	100	60	60	240	60	3	40	28	35	0	FALSE
P_1	540	540	1080	1080	64	128	2	22	0.8	100	60	60	120	60	4	40	17.5	10.5	0	FALSE
P_1	540	540	1080	1080	64	128	2	22	0.8	100	60	60	240	60	5	38	28	38.5	0	TRUE
P_1	540	540	1080	1080	64	128	2	22	0.8	100	60	60	60	60	6	40	28	24.5	0	FALSE
P_1	540	540	1080	1080	64	128	2	22	0.8	100	60	60	60	60	7	40	17.5	10.5	0	FALSE
P_1	540	540	1080	1080	64	128	2	22	0.8	100	60	60	120	60	8	40	28	31.5	0	FALSE
P_1	540	540	1080	1080	64	128	2	22	0.8	100	60	60	60	60	9	40	28	28	0	FALSE
P_1	540	540	1080	1080	64	128	2	22	0.8	100	60	60	60	60	10	40	17.5	21	0	FALSE
P_1	540	540	1080	1080	64	128	2	22	0.8	100	60	60	120	60	11	40	17.5	21	0	FALSE
P_1	540	540	1080	1080	64	128	2	22	0.8	100	60	60	60	60	12	40	28	21	0	FALSE
P_1	540	540	1080	1080	64	128	2	22	0.8	100	60	60	240	60	13	40	28	17.5	0	FALSE
P_1	540	540	1080	1080	64	128	2	22	0.8	100	60	60	240	60	14	40	28	31.5	0	FALSE
P_1	540	540	1080	1080	64	128	2	22	0.8	100	60	60	240	60	15	40	17.5	21	0	FALSE
P_1	540	540	1080	1080	64	128	2	22	0.8	100	60	60	60	60	16	40	28	17.5	0	FALSE
P_1	540	540	1080	1080	64	128	2	22	0.8	100	60	60	240	60	17	40	28	24.5	0	FALSE
P_1	540	540	1080	1080	64	128	2	22	0.8	100	60	60	120	60	18	38	28	35	0	TRUE
P_1	540	540	1080	1080	64	128	2	22	0.8	100	60	60	60	60	19	40	28	31.5	0	FALSE
P_1	540	540	1080	1080	64	128	2	22	0.8	100	60	60	240	60	20	40	17.5	10.5	0	FALSE
P_1	540	540	1080	1080	64	128	2	22	0.8	100	60	60	120	60	21	40	28	24.5	0	FALSE
P_1	540	540	1080	1080	64	128	2	22	0.8	100	60	60	120	60	22	38	28	21	0	TRUE
P_1	540	540	1080	1080	64	128	2	22	0.8	100	60	60	60	60	23	40	28	38.5	0	FALSE
P_1	540	540	1080	1080	64	128	2	22	0.8	100	60	60	120	60	24	38	17.5	28	0	TRUE
P_1	540	540	1080	1080	64	128	2	22	0.8	100	60	60	60	60	25	40	17.5	14	0	FALSE
P_1	540	540	1080	1080	64	128	2	22	0.8	100	60	60	120	60	26	38	17.5	24.5	0	TRUE
P_1	540	540	1080	1080	64	128	2	22	0.8	100	60	60	120	60	27	40	28	17.5	0	FALSE
P_1	540	540	1080	1080	64	128	2	22	0.8	100	60	60	240	60	28	40	28	21	0	FALSE
P_1	540	540	1080	1080	64	128	2	22	0.8	100	60	60	240	60	29	40	17.5	14	0	FALSE
P_1	540	540	1080	1080	64	128	2	22	0.8	100	60	60	240	60	30	40	28	28	0	FALSE
P_1	540	540	1080	1080	64	128	2	22	0.8	100	60	60	240	60	31	38	17.5	24.5	0	TRUE
P_1	540	540	1080	1080	64	128	2	22	0.8	100	60	60	240	60	32	40	17.5	7	0	FALSE
P_1	540	540	1080	1080	64	128	2	22	0.8	100	60	60	240	60	33	38	17.5	28	0	TRUE
P_1	540	540	1080	1080	64	128	2	22	0.8	100	60	60	120	60	34	38	17.5	17.5	0	TRUE
P_1	540	540	1080	1080	64	128	2	22	0.8	100	60	60	120	60	35	38	28	28	0	TRUE
P_1	540	540	1080	1080	64	128	2	22	0.8	100	60	60	60	60	36	38	17.5	28	0	TRUE
P_1	540	540	1080	1080	64	128	2	22	0.8	100	60	60	60	60	37	38	17.5	24.5	0	TRUE
P_1	540	540	1080	1080	64	128	2	22	0.8	100	60	60	120	60	38	40	17.5	14	0	FALSE
P_1	540	540	1080	1080	64	128	2	22	0.8	100	60	60	120	60	39	40	17.5	7	0	FALSE
P_1	540	540	1080	1080	64	128	2	22	0.8	100	60	60	60	60	40	40	17.5	7	0	FALSE
P_1	540	540	1080	1080	64	128	2	22	0.8	100	60	60	240	60	41	40	17.5	17.5	0	FALSE
P_1	540	540	1080	1080	64	128	2	22	0.8	100	60	60	60	60	42	38	17.5	17.5	0	TRUE
P_1	540	540	1080	1080	64	128	2	22	0.8	100	60	60	240	60	43	40	28	17.5	0	FALSE
P_1	540	540	1080	1080	64	128	2	22	0.8	100	60	60	240	60	44	40	17.5	14	0	FALSE
P_1	540	540	1080	1080	64	128	2	22	0.8	100	60	60	120	60	45	38	17.5	28	0	TRUE
P_1	540	540	1080	1080	64	128	2	22	0.8	100	60	60	120	60	46	38	17.5	21	0	TRUE
P_1	540	540	1080	1080	64	128	2	22	0.8	100	60	60	60	60	47	40	17.5	17.5	0	FALSE
P_1	540	540	1080	1080	64	128	2	22	0.8	100	60	60	120	60	48	38	17.5	24.5	0	TRUE
P_1	540	540	1080	1080	64	128	2	22	0.8	100	60	60	240	60	49	40	28	24.5	0	FALSE
P_1	540	540	1080	1080	64	128	2	22	0.8	100	60	60	240	60	50	40	17.5	17.5	0	FALSE
P_1	540	540	1080	1080	64	128	2	22	0.8	100	60	60	120	60	51	40	17.5	14	0	FALSE
P_1	540	540	1080	1080	64	128	2	22	0.8	100	60	60	240	60	52	38	28	28	0	TRUE
P_1	540	540	1080	1080	64	128	2	22	0.8	100	60	60	60	60	53	38	28	24.5	0	TRUE
P_1	540	540	1080	1080	64	128	2	22	0.8	100	60	60	240	60	54	40	17.5	10.5	0	FALSE
P_1	540	540	1080	1080	64	128	2	22	0.8	100	60	60	120	60	55	38	28	21	0	TRUE
P_1	540	540	1080	1080	64	128	2	22	0.8	100	60	60	120	60	56	40	17.5	17.5	0	FALSE
P_1	540	540	1080	1080	64	128	2	22	0.8	100	60	60	240	60	57	40	28	38.5	0	FALSE
P_1	540	540	1080	1080	64	128	2	22	0.8	100	60	60	60	60	58	38	17.5	28	0	TRUE
P_1	540	540	1080	1080	64	128	2	22	0.8	100	60	60	240	60	59	40	28	21	0	FALSE
P_1	540	540	1080	1080	64	128	2	22	0.8	100	60	60	240	60	60	38	17.5	24.5	0	TRUE
P_1	540	540	1080	1080	64	128	2	22	0.8	100	60	60	120	60	61	40	28	17.5	0	FALSE
P_1	540	540	1080	1080	64	128	2	22	0.8	100	60	60	120	60	62	40	28	24.5	0	FALSE
P_1	540	540	1080	1080	64	128	2	22	0.8	100	60	60	120	60	63	38	28	35	0	TRUE
P_1	540	540	1080	1080	64	128	2	22	0.8	100	60	60	240	60	64	38	28	31.5	0	TRUE
P_1	540	540	1080	1080	64	128	2	22	0.8	100	60	60	240	60	65	38	28	35	0	TRUE
P_1	540	540	1080	1080	64	128	2	22	0.8	100	60	60	240	60	66	38	17.5	28	0	TRUE
P_1	540	540	1080	1080	64	128	2	22	0.8	100	60	60	60	60	67	40	17.5	10.5	0	FALSE
P_1	540	540	1080	1080	64	128	2	22	0.8	100	60	60	120	60	68	38	28	31.5	0	TRUE
P_1	540	540	1080	1080	64	128	2	22	0.8	100	60	60	60	60	69	38	28	28	0	TRUE
P_1	540	540	1080	1080	64	128	2	22	0.8	100	60	60	240	60	70	40	17.5	7	0	FALSE
P_1	540	540	1080	1080	64	128	2	22	0.8	100	60	60	60	60	71	38	28	38.5	0	TRUE
P_1	540	540	1080	1080	64	128	2	22	0.8	100	60	60	60	60	72	40	17.5	7	0	FALSE
P_1	540	540	1080	1080	64	128	2	22	0.8	100	60	60	60	60	73	38	28	31.5	0	TRUE
P_1	540	540	1080	1080	64	128	2	22	0.8	100	60	60	120	60	74	40	28	38.5	0	FALSE
P_1	540	540	1080	1080	64	128	2	22	0.8	100	60	60	60	60	75	40	28	21	0	FALSE
P_1	540	540	1080	1080	64	128	2	22	0.8	100	60	60	120	60	76	40	28	28	0	FALSE
P_1	540	540	1080	1080	64	128	2	22	0.8	100	60	60	240	60	77	38	17.5	21	0	TRUE
P_1	540	540	1080	1080	64	128	2	22	0.8	100	60	60	60	60	78	40	28	17.5	0	FALSE
P_1	540	540	1080	1080	64	128	2	22	0.8	100	60	60	60	60	79	40	17.5	21	0	FALSE
P_1	540	540	1080	1080	64	128	2	22	0.8	100	60	60	60	60	80	38	17.5	14	0	TRUE
P_1	540	540	1080	1080	64	128	2	22	0.8	100	60	60	60	60	81	38	17.5	24.5	0	TRUE
P_1	540	540	1080	1080	64	128	2	22	0.8	100	60	60	60	60	82	40	28	35	0	FALSE
P_1	540	540	1080	1080	64	128	2	22	0.8	100	60	60	120	60	83	38	17.5	10.5	0	TRUE
P_1	540	540	1080	1080	64	128	2	22	0.8	100	60	60	120	60	84	38	17.5	7	0	TRUE
P_1	540	540	1080	1080	64	128	2	22	0.2	100	60	60	240	60	1	40	-17.5	-28	0	FALSE
P_1	540	540	1080	1080	64	128	2	22	0.2	100	60	60	60	60	2	40	-17.5	-24.5	0	FALSE
P_1	540	540	1080	1080	64	128	2	22	0.2	100	60	60	120	60	3	40	-17.5	-24.5	0	FALSE
P_1	540	540	1080	1080	64	128	2	22	0.2	100	60	60	60	60	4	40	-17.5	-7	0	FALSE
P_1	540	540	1080	1080	64	128	2	22	0.2	100	60	60	60	60	5	38	-28	-38.5	0	TRUE
P_1	540	540	1080	1080	64	128	2	22	0.2	100	60	60	240	60	6	38	-17.5	-10.5	0	TRUE
P_1	540	540	1080	1080	64	128	2	22	0.2	100	60	60	120	60	7	40	-17.5	-28	0	FALSE
P_1	540	540	1080	1080	64	128	2	22	0.2	100	60	60	120	60	8	40	-28	-35	0	FALSE
P_1	540	540	1080	1080	64	128	2	22	0.2	100	60	60	120	60	9	40	-17.5	-7	0	FALSE
P_1	540	540	1080	1080	64	128	2	22	0.2	100	60	60	120	60	10	40	-28	-31.5	0	FALSE
P_1	540	540	1080	1080	64	128	2	22	0.2	100	60	60	240	60	11	38	-17.5	-21	0	TRUE
P_1	540	540	1080	1080	64	128	2	22	0.2	100	60	60	120	60	12	40	-28	-24.5	0	FALSE
P_1	540	540	1080	1080	64	128	2	22	0.2	100	60	60	240	60	13	40	-28	-31.5	0	FALSE
P_1	540	540	1080	1080	64	128	2	22	0.2	100	60	60	120	60	14	40	-28	-17.5	0	FALSE
P_1	540	540	1080	1080	64	128	2	22	0.2	100	60	60	240	60	15	40	-28	-38.5	0	FALSE
P_1	540	540	1080	1080	64	128	2	22	0.2	100	60	60	240	60	16	40	-17.5	-7	0	FALSE
P_1	540	540	1080	1080	64	128	2	22	0.2	100	60	60	60	60	17	38	-28	-24.5	0	TRUE
P_1	540	540	1080	1080	64	128	2	22	0.2	100	60	60	120	60	18	40	-28	-21	0	FALSE
P_1	540	540	1080	1080	64	128	2	22	0.2	100	60	60	240	60	19	40	-17.5	-24.5	0	FALSE
P_1	540	540	1080	1080	64	128	2	22	0.2	100	60	60	120	60	20	38	-28	-28	0	TRUE
P_1	540	540	1080	1080	64	128	2	22	0.2	100	60	60	120	60	21	38	-17.5	-17.5	0	TRUE
P_1	540	540	1080	1080	64	128	2	22	0.2	100	60	60	240	60	22	40	-28	-17.5	0	FALSE
P_1	540	540	1080	1080	64	128	2	22	0.2	100	60	60	240	60	23	38	-17.5	-14	0	TRUE
P_1	540	540	1080	1080	64	128	2	22	0.2	100	60	60	240	60	24	40	-28	-28	0	FALSE
P_1	540	540	1080	1080	64	128	2	22	0.2	100	60	60	60	60	25	40	-28	-35	0	FALSE
P_1	540	540	1080	1080	64	128	2	22	0.2	100	60	60	60	60	26	40	-28	-28	0	FALSE
P_1	540	540	1080	1080	64	128	2	22	0.2	100	60	60	60	60	27	40	-28	-31.5	0	FALSE
P_1	540	540	1080	1080	64	128	2	22	0.2	100	60	60	240	60	28	40	-17.5	-17.5	0	FALSE
P_1	540	540	1080	1080	64	128	2	22	0.2	100	60	60	120	60	29	40	-17.5	-14	0	FALSE
P_1	540	540	1080	1080	64	128	2	22	0.2	100	60	60	120	60	30	38	-17.5	-10.5	0	TRUE
P_1	540	540	1080	1080	64	128	2	22	0.2	100	60	60	60	60	31	40	-17.5	-14	0	FALSE
P_1	540	540	1080	1080	64	128	2	22	0.2	100	60	60	120	60	32	40	-17.5	-21	0	FALSE
P_1	540	540	1080	1080	64	128	2	22	0.2	100	60	60	60	60	33	38	-28	-21	0	TRUE
P_1	540	540	1080	1080	64	128	2	22	0.2	100	60	60	60	60	34	40	-28	-17.5	0	FALSE
P_1	540	540	1080	1080	64	128	2	22	0.2	100	60	60	240	60	35	40	-28	-24.5	0	FALSE
P_1	540	540	1080	1080	64	128	2	22	0.2	100	60	60	60	60	36	40	-17.5	-17.5	0	FALSE
P_1	540	540	1080	1080	64	128	2	22	0.2	100	60	60	60	60	37	38	-17.5	-10.5	0	TRUE
P_1	540	540	1080	1080	64	128	2	22	0.2	100	60	60	60	60	38	40	-17.5	-21	0	FALSE
P_1	540	540	1080	1080	64	128	2	22	0.2	100	60	60	240	60	39	40	-28	-21	0	FALSE
P_1	540	540	1080	1080	64	128	2	22	0.2	100	60	60	120	60	40	38	-28	-38.5	0	TRUE
P_1	540	540	1080	1080	64	128	2	22	0.2	100	60	60	240	60	41	40	-28	-35	0	FALSE
P_1	540	540	1080	1080	64	128	2	22	0.2	100	60	60	60	60	42	38	-17.5	-28	0	TRUE
P_1	540	540	1080	1080	64	128	2	22	0.2	100	60	60	60	60	43	40	-17.5	-28	0	FALSE
P_1	540	540	1080	1080	64	128	2	22	0.2	100	60	60	240	60	44	40	-28	-35	0	FALSE
P_1	540	540	1080	1080	64	128	2	22	0.2	100	60	60	60	60	45	40	-28	-21	0	FALSE
P_1	540	540	1080	1080	64	128	2	22	0.2	100	60	60	120	60	46	40	-17.5	-21	0	FALSE
P_1	540	540	1080	1080	64	128	2	22	0.2	100	60	60	240	60	47	40	-28	-31.5	0	FALSE
P_1	540	540	1080	1080	64	128	2	22	0.2	100	60	60	240	60	48	38	-17.5	-10.5	0	TRUE
P_1	540	540	1080	1080	64	128	2	22	0.2	100	60	60	240	60	49	38	-17.5	-17.5	0	TRUE
P_1	540	540	1080	1080	64	128	2	22	0.2	100	60	60	240	60	50	38	-17.5	-24.5	0	TRUE
P_1	540	540	1080	1080	64	128	2	22	0.2	100	60	60	60	60	51	40	-28	-31.5	0	FALSE
P_1	540	540	1080	1080	64	128	2	22	0.2	100	60	60	60	60	52	40	-17.5	-21	0	FALSE
P_1	540	540	1080	1080	64	128	2	22	0.2	100	60	60	240	60	53	40	-28	-38.5	0	FALSE
P_1	540	540	1080	1080	64	128	2	22	0.2	100	60	60	60	60	54	40	-28	-38.5	0	FALSE
P_1	540	540	1080	1080	64	128	2	22	0.2	100	60	60	60	60	55	40	-28	-28	0	FALSE
P_1	540	540	1080	1080	64	128	2	22	0.2	100	60	60	120	60	56	40	-17.5	-17.5	0	FALSE
P_1	540	540	1080	1080	64	128	2	22	0.2	100	60	60	120	60	57	38	-17.5	-10.5	0	TRUE
P_1	540	540	1080	1080	64	128	2	22	0.2	100	60	60	120	60	58	38	-28	-21	0	TRUE
P_1	540	540	1080	1080	64	128	2	22	0.2	100	60	60	60	60	59	38	-17.5	-7	0	TRUE
P_1	540	540	1080	1080	64	128	2	22	0.2	100	60	60	120	60	60	40	-28	-24.5	0	FALSE
P_1	540	540	1080	1080	64	128	2	22	0.2	100	60	60	60	60	61	38	-17.5	-10.5	0	TRUE
P_1	540	540	1080	1080	64	128	2	22	0.2	100	60	60	120	60	62	40	-28	-28	0	FALSE
P_1	540	540	1080	1080	64	128	2	22	0.2	100	60	60	120	60	63	40	-17.5	-14	0	FALSE
P_1	540	540	1080	1080	64	128	2	22	0.2	100	60	60	60	60	64	40	-28	-24.5	0	FALSE
P_1	540	540	1080	1080	64	128	2	22	0.2	100	60	60	120	60	65	40	-28	-38.5	0	FALSE
P_1	540	540	1080	1080	64	128	2	22	0.2	100	60	60	240	60	66	38	-28	-17.5	0	TRUE
P_1	540	540	1080	1080	64	128	2	22	0.2	100	60	60	120	60	67	40	-28	-35	0	FALSE
P_1	540	540	1080	1080	64	128	2	22	0.2	100	60	60	120	60	68	38	-17.5	-7	0	TRUE
P_1	540	540	1080	1080	64	128	2	22	0.2	100	60	60	60	60	69	40	-17.5	-24.5	0	FALSE
P_1	540	540	1080	1080	64	128	2	22	0.2	100	60	60	120	60	70	38	-28	-17.5	0	TRUE
P_1	540	540	1080	1080	64	128	2	22	0.2	100	60	60	240	60	71	38	-17.5	-14	0	TRUE
P_1	540	540	1080	1080	64	128	2	22	0.2	100	60	60	240	60	72	38	-17.5	-7	0	TRUE
P_1	540	540	1080	1080	64	128	2	22	0.2	100	60	60	240	60	73	40	-28	-21	0	FALSE
P_1	540	540	1080	1080	64	128	2	22	0.2	100	60	60	60	60	74	40	-28	-35	0	FALSE
P_1	540	540	1080	1080	64	128	2	22	0.2	100	60	60	120	60	75	38	-28	-31.5	0	TRUE
P_1	540	540	1080	1080	64	128	2	22	0.2	100	60	60	240	60	76	40	-28	-28	0	FALSE
P_1	540	540	1080	1080	64	128	2	22	0.2	100	60	60	240	60	77	40	-17.5	-21	0	FALSE
P_1	540	540	1080	1080	64	128	2	22	0.2	100	60	60	60	60	78	40	-17.5	-17.5	0	FALSE
P_1	540	540	1080	1080	64	128	2	22	0.2	100	60	60	60	60	79	40	-28	-17.5	0	FALSE
P_1	540	540	1080	1080	64	128	2	22	0.2	100	60	60	120	60	80	40	-17.5	-28	0	FALSE
P_1	540	540	1080	1080	64	128	2	22	0.2	100	60	60	240	60	81	40	-28	-24.5	0	FALSE
P_1	540	540	1080	1080	64	128	2	22	0.2	100	60	60	120	60	82	40	-17.5	-24.5	0	FALSE
P_1	540	540	1080	1080	64	128	2	22	0.2	100	60	60	240	60	83	40	-17.5	-28	0	FALSE
P_1	540	540	1080	1080	64	128	2	22	0.2	100	60	60	60	60	84	38	-17.5	-14	0	TRUE
P_1	540	540	1080	1080	64	128	2	22	0.8	100	60	60	240	60	1	40	-17.5	-21	0	FALSE
P_1	540	540	1080	1080	64	128	2	22	0.8	100	60	60	240	60	2	38	-17.5	-7	0	TRUE
P_1	540	540	1080	1080	64	128	2	22	0.8	100	60	60	60	60	3	40	-28	-21	0	FALSE
P_1	540	540	1080	1080	64	128	2	22	0.8	100	60	60	240	60	4	40	-28	-35	0	FALSE
P_1	540	540	1080	1080	64	128	2	22	0.8	100	60	60	60	60	5	40	-28	-38.5	0	FALSE
P_1	540	540	1080	1080	64	128	2	22	0.8	100	60	60	240	60	6	38	-28	-31.5	0	TRUE
P_1	540	540	1080	1080	64	128	2	22	0.8	100	60	60	120	60	7	40	-28	-28	0	FALSE
P_1	540	540	1080	1080	64	128	2	22	0.8	100	60	60	120	60	8	40	-28	-35	0	FALSE
P_1	540	540	1080	1080	64	128	2	22	0.8	100	60	60	120	60	9	40	-17.5	-10.5	0	FALSE
P_1	540	540	1080	1080	64	128	2	22	0.8	100	60	60	60	60	10	40	-17.5	-21	0	FALSE
P_1	540	540	1080	1080	64	128	2	22	0.8	100	60	60	60	60	11	40	-17.5	-7	0	FALSE
P_1	540	540	1080	1080	64	128	2	22	0.8	100	60	60	60	60	12	40	-28	-24.5	0	FALSE
P_1	540	540	1080	1080	64	128	2	22	0.8	100	60	60	120	60	13	38	-17.5	-28	0	TRUE
P_1	540	540	1080	1080	64	128	2	22	0.8	100	60	60	240	60	14	38	-28	-21	0	TRUE
P_1	540	540	1080	1080	64	128	2	22	0.8	100	60	60	60	60	15	40	-28	-17.5	0	FALSE
P_1	540	540	1080	1080	64	128	2	22	0.8	100	60	60	120	60	16	40	-17.5	-14	0	FALSE
P_1	540	540	1080	1080	64	128	2	22	0.8	100	60	60	60	60	17	40	-28	-31.5	0	FALSE
P_1	540	540	1080	1080	64	128	2	22	0.8	100	60	60	240	60	18	40	-17.5	-28	0	FALSE
P_1	540	540	1080	1080	64	128	2	22	0.8	100	60	60	120	60	19	40	-28	-38.5	0	FALSE
P_1	540	540	1080	1080	64	128	2	22	0.8	100	60	60	240	60	20	38	-17.5	-10.5	0	TRUE
P_1	540	540	1080	1080	64	128	2	22	0.8	100	60	60	240	60	21	40	-17.5	-24.5	0	FALSE
P_1	540	540	1080	1080	64	128	2	22	0.8	100	60	60	120	60	22	40	-17.5	-17.5	0	FALSE
P_1	540	540	1080	1080	64	128	2	22	0.8	100	60	60	60	60	23	40	-17.5	-17.5	0	FALSE
P_1	540	540	1080	1080	64	128	2	22	0.8	100	60	60	120	60	24	38	-17.5	-7	0	TRUE
P_1	540	540	1080	1080	64	128	2	22	0.8	100	60	60	120	60	25	40	-28	-24.5	0	FALSE
P_1	540	540	1080	1080	64	128	2	22	0.8	100	60	60	60	60	26	40	-17.5	-24.5	0	FALSE
P_1	540	540	1080	1080	64	128	2	22	0.8	100	60	60	60	60	27	40	-28	-35	0	FALSE
P_1	540	540	1080	1080	64	128	2	22	0.8	100	60	60	240	60	28	40	-28	-28	0	FALSE
P_1	540	540	1080	1080	64	128	2	22	0.8	100	60	60	60	60	29	38	-17.5	-14	0	TRUE
P_1	540	540	1080	1080	64	128	2	22	0.8	100	60	60	120	60	30	40	-17.5	-24.5	0	FALSE
P_1	540	540	1080	1080	64	128	2	22	0.8	100	60	60	240	60	31	40	-28	-38.5	0	FALSE
P_1	540	540	1080	1080	64	128	2	22	0.8	100	60	60	60	60	32	38	-28	-28	0	TRUE
P_1	540	540	1080	1080	64	128	2	22	0.8	100	60	60	240	60	33	38	-28	-24.5	0	TRUE
P_1	540	540	1080	1080	64	128	2	22	0.8	100	60	60	240	60	34	40	-17.5	-17.5	0	FALSE
P_1	540	540	1080	1080	64	128	2	22	0.8	100	60	60	240	60	35	38	-28	-17.5	0	TRUE
P_1	540	540	1080	1080	64	128	2	22	0.8	100	60	60	120	60	36	40	-28	-21	0	FALSE
P_1	540	540	1080	1080	64	128	2	22	0.8	100	60	60	60	60	37	38	-17.5	-10.5	0	TRUE
P_1	540	540	1080	1080	64	128	2	22	0.8	100	60	60	120	60	38	38	-28	-17.5	0	TRUE
P_1	540	540	1080	1080	64	128	2	22	0.8	100	60	60	120	60	39	40	-17.5	-21	0	FALSE
P_1	540	540	1080	1080	64	128	2	22	0.8	100	60	60	120	60	40	40	-28	-31.5	0	FALSE
P_1	540	540	1080	1080	64	128	2	22	0.8	100	60	60	60	60	41	40	-17.5	-28	0	FALSE
P_1	540	540	1080	1080	64	128	2	22	0.8	100	60	60	240	60	42	38	-17.5	-14	0	TRUE
P_1	540	540	1080	1080	64	128	2	22	0.8	100	60	60	60	60	43	40	-17.5	-28	0	FALSE
P_1	540	540	1080	1080	64	128	2	22	0.8	100	60	60	60	60	44	40	-28	-31.5	0	FALSE
P_1	540	540	1080	1080	64	128	2	22	0.8	100	60	60	240	60	45	40	-28	-17.5	0	FALSE
P_1	540	540	1080	1080	64	128	2	22	0.8	100	60	60	240	60	46	38	-17.5	-7	0	TRUE
P_1	540	540	1080	1080	64	128	2	22	0.8	100	60	60	240	60	47	40	-17.5	-21	0	FALSE
P_1	540	540	1080	1080	64	128	2	22	0.8	100	60	60	240	60	48	38	-28	-21	0	TRUE
P_1	540	540	1080	1080	64	128	2	22	0.8	100	60	60	60	60	49	40	-28	-21	0	FALSE
P_1	540	540	1080	1080	64	128	2	22	0.8	100	60	60	240	60	50	40	-17.5	-24.5	0	FALSE
P_1	540	540	1080	1080	64	128	2	22	0.8	100	60	60	120	60	51	40	-17.5	-17.5	0	FALSE
P_1	540	540	1080	1080	64	128	2	22	0.8	100	60	60	60	60	52	40	-17.5	-21	0	FALSE
P_1	540	540	1080	1080	64	128	2	22	0.8	100	60	60	120	60	53	40	-17.5	-21	0	FALSE
P_1	540	540	1080	1080	64	128	2	22	0.8	100	60	60	120	60	54	38	-28	-31.5	0	TRUE
P_1	540	540	1080	1080	64	128	2	22	0.8	100	60	60	60	60	55	40	-17.5	-10.5	0	FALSE
P_1	540	540	1080	1080	64	128	2	22	0.8	100	60	60	120	60	56	38	-28	-21	0	TRUE
P_1	540	540	1080	1080	64	128	2	22	0.8	100	60	60	120	60	57	38	-28	-24.5	0	TRUE
P_1	540	540	1080	1080	64	128	2	22	0.8	100	60	60	240	60	58	40	-28	-31.5	0	FALSE
P_1	540	540	1080	1080	64	128	2	22	0.8	100	60	60	240	60	59	38	-17.5	-28	0	TRUE
P_1	540	540	1080	1080	64	128	2	22	0.8	100	60	60	60	60	60	38	-28	-28	0	TRUE
P_1	540	540	1080	1080	64	128	2	22	0.8	100	60	60	240	60	61	38	-28	-24.5	0	TRUE
P_1	540	540	1080	1080	64	128	2	22	0.8	100	60	60	120	60	62	40	-17.5	-28	0	FALSE
P_1	540	540	1080	1080	64	128	2	22	0.8	100	60	60	120	60	63	40	-28	-28	0	FALSE
P_1	540	540	1080	1080	64	128	2	22	0.8	100	60	60	240	60	64	40	-17.5	-10.5	0	FALSE
P_1	540	540	1080	1080	64	128	2	22	0.8	100	60	60	240	60	65	38	-28	-38.5	0	TRUE
P_1	540	540	1080	1080	64	128	2	22	0.8	100	60	60	240	60	66	40	-17.5	-14	0	FALSE
P_1	540	540	1080	1080	64	128	2	22	0.8	100	60	60	240	60	67	40	-17.5	-17.5	0	FALSE
P_1	540	540	1080	1080	64	128	2	22	0.8	100	60	60	120	60	68	40	-17.5	-24.5	0	FALSE
P_1	540	540	1080	1080	64	128	2	22	0.8	100	60	60	60	60	69	38	-17.5	-24.5	0	TRUE
P_1	540	540	1080	1080	64	128	2	22	0.8	100	60	60	60	60	70	38	-28	-24.5	0	TRUE
P_1	540	540	1080	1080	64	128	2	22	0.8	100	60	60	120	60	71	38	-17.5	-10.5	0	TRUE
P_1	540	540	1080	1080	64	128	2	22	0.8	100	60	60	120	60	72	40	-28	-38.5	0	FALSE
P_1	540	540	1080	1080	64	128	2	22	0.8	100	60	60	60	60	73	38	-28	-38.5	0	TRUE
P_1	540	540	1080	1080	64	128	2	22	0.8	100	60	60	60	60	74	40	-28	-35	0	FALSE
P_1	540	540	1080	1080	64	128	2	22	0.8	100	60	60	60	60	75	40	-28	-17.5	0	FALSE
P_1	540	540	1080	1080	64	128	2	22	0.8	100	60	60	240	60	76	38	-28	-35	0	TRUE
P_1	540	540	1080	1080	64	128	2	22	0.8	100	60	60	60	60	77	40	-17.5	-17.5	0	FALSE
P_1	540	540	1080	1080	64	128	2	22	0.8	100	60	60	120	60	78	40	-28	-35	0	FALSE
P_1	540	540	1080	1080	64	128	2	22	0.8	100	60	60	120	60	79	38	-28	-17.5	0	TRUE
P_1	540	540	1080	1080	64	128	2	22	0.8	100	60	60	60	60	80	38	-17.5	-14	0	TRUE
P_1	540	540	1080	1080	64	128	2	22	0.8	100	60	60	240	60	81	38	-28	-28	0	TRUE
P_1	540	540	1080	1080	64	128	2	22	0.8	100	60	60	60	60	82	40	-17.5	-7	0	FALSE
P_1	540	540	1080	1080	64	128	2	22	0.8	100	60	60	120	60	83	38	-17.5	-7	0	TRUE
P_1	540	540	1080	1080	64	128	2	22	0.8	100	60	60	120	60	84	38	-17.5	-14	0	TRUE
P_1	540	540	1080	1080	64	128	2	22	0.2	100	60	60	120	60	1	40	28	38.5	0	FALSE
P_1	540	540	1080	1080	64	128	2	22	0.2	100	60	60	60	60	2	38	28	35	0	TRUE
P_1	540	540	1080	1080	64	128	2	22	0.2	100	60	60	240	60	3	40	28	35	0	FALSE
P_1	540	540	1080	1080	64	128	2	22	0.2	100	60	60	120	60	4	40	17.5	10.5	0	FALSE
P_1	540	540	1080	1080	64	128	2	22	0.2	100	60	60	240	60	5	40	28	38.5	0	FALSE
P_1	540	540	1080	1080	64	128	2	22	0.2	100	60	60	60	60	6	40	28	24.5	0	FALSE
P_1	540	540	1080	1080	64	128	2	22	0.2	100	60	60	60	60	7	40	17.5	10.5	0	FALSE
P_1	540	540	1080	1080	64	128	2	22	0.2	100	60	60	120	60	8	40	28	31.5	0	FALSE
P_1	540	540	1080	1080	64	128	2	22	0.2	100	60	60	60	60	9	38	28	28	0	TRUE
P_1	540	540	1080	1080	64	128	2	22	0.2	100	60	60	60	60	10	40	17.5	21	0	FALSE
P_1	540	540	1080	1080	64	128	2	22	0.2	100	60	60	120	60	11	40	17.5	21	0	FALSE
P_1	540	540	1080	1080	64	128	2	22	0.2	100	60	60	60	60	12	38	28	21	0	TRUE
P_1	540	540	1080	1080	64	128	2	22	0.2	100	60	60	240	60	13	40	28	17.5	0	FALSE
P_1	540	540	1080	1080	64	128	2	22	0.2	100	60	60	240	60	14	40	28	31.5	0	FALSE
P_1	540	540	1080	1080	64	128	2	22	0.2	100	60	60	240	60	15	40	17.5	21	0	FALSE
P_1	540	540	1080	1080	64	128	2	22	0.2	100	60	60	60	60	16	40	28	17.5	0	FALSE
P_1	540	540	1080	1080	64	128	2	22	0.2	100	60	60	240	60	17	40	28	24.5	0	FALSE
P_1	540	540	1080	1080	64	128	2	22	0.2	100	60	60	120	60	18	40	28	35	0	FALSE
P_1	540	540	1080	1080	64	128	2	22	0.2	100	60	60	60	60	19	38	28	31.5	0	TRUE
P_1	540	540	1080	1080	64	128	2	22	0.2	100	60	60	240	60	20	40	17.5	10.5	0	FALSE
P_1	540	540	1080	1080	64	128	2	22	0.2	100	60	60	120	60	21	40	28	24.5	0	FALSE
P_1	540	540	1080	1080	64	128	2	22	0.2	100	60	60	120	60	22	40	28	21	0	FALSE
P_1	540	540	1080	1080	64	128	2	22	0.2	100	60	60	60	60	23	40	28	38.5	0	FALSE
P_1	540	540	1080	1080	64	128	2	22	0.2	100	60	60	120	60	24	38	17.5	28	0	TRUE
P_1	540	540	1080	1080	64	128	2	22	0.2	100	60	60	60	60	25	40	17.5	14	0	FALSE
P_1	540	540	1080	1080	64	128	2	22	0.2	100	60	60	120	60	26	40	17.5	24.5	0	FALSE
P_1	540	540	1080	1080	64	128	2	22	0.2	100	60	60	120	60	27	40	28	17.5	0	FALSE
P_1	540	540	1080	1080	64	128	2	22	0.2	100	60	60	240	60	28	40	28	21	0	FALSE
P_1	540	540	1080	1080	64	128	2	22	0.2	100	60	60	240	60	29	40	17.5	14	0	FALSE
P_1	540	540	1080	1080	64	128	2	22	0.2	100	60	60	240	60	30	38	28	28	0	TRUE
P_1	540	540	1080	1080	64	128	2	22	0.2	100	60	60	240	60	31	40	17.5	24.5	0	FALSE
P_1	540	540	1080	1080	64	128	2	22	0.2	100	60	60	240	60	32	40	17.5	7	0	FALSE
P_1	540	540	1080	1080	64	128	2	22	0.2	100	60	60	240	60	33	40	17.5	28	0	FALSE
P_1	540	540	1080	1080	64	128	2	22	0.2	100	60	60	120	60	34	40	17.5	17.5	0	FALSE
P_1	540	540	1080	1080	64	128	2	22	0.2	100	60	60	120	60	35	38	28	28	0	TRUE
P_1	540	540	1080	1080	64	128	2	22	0.2	100	60	60	60	60	36	40	17.5	28	0	FALSE
P_1	540	540	1080	1080	64	128	2	22	0.2	100	60	60	60	60	37	40	17.5	24.5	0	FALSE
P_1	540	540	1080	1080	64	128	2	22	0.2	100	60	60	120	60	38	40	17.5	14	0	FALSE
P_1	540	540	1080	1080	64	128	2	22	0.2	100	60	60	120	60	39	40	17.5	7	0	FALSE
P_1	540	540	1080	1080	64	128	2	22	0.2	100	60	60	60	60	40	40	17.5	7	0	FALSE
P_1	540	540	1080	1080	64	128	2	22	0.2	100	60	60	240	60	41	40	17.5	17.5	0	FALSE
P_1	540	540	1080	1080	64	128	2	22	0.2	100	60	60	60	60	42	38	17.5	17.5	0	TRUE
P_1	540	540	1080	1080	64	128	2	22	0.2	100	60	60	240	60	43	40	28	17.5	0	FALSE
P_1	540	540	1080	1080	64	128	2	22	0.2	100	60	60	240	60	44	40	17.5	14	0	FALSE
P_1	540	540	1080	1080	64	128	2	22	0.2	100	60	60	120	60	45	40	17.5	28	0	FALSE
P_1	540	540	1080	1080	64	128	2	22	0.2	100	60	60	120	60	46	38	17.5	21	0	TRUE
P_1	540	540	1080	1080	64	128	2	22	0.2	100	60	60	60	60	47	38	17.5	17.5	0	TRUE
P_1	540	540	1080	1080	64	128	2	22	0.2	100	60	60	120	60	48	38	17.5	24.5	0	TRUE
P_1	540	540	1080	1080	64	128	2	22	0.2	100	60	60	240	60	49	40	28	24.5	0	FALSE
P_1	540	540	1080	1080	64	128	2	22	0.2	100	60	60	240	60	50	38	17.5	17.5	0	TRUE
P_1	540	540	1080	1080	64	128	2	22	0.2	100	60	60	120	60	51	40	17.5	14	0	FALSE
P_1	540	540	1080	1080	64	128	2	22	0.2	100	60	60	240	60	52	38	28	28	0	TRUE
P_1	540	540	1080	1080	64	128	2	22	0.2	100	60	60	60	60	53	40	28	24.5	0	FALSE
P_1	540	540	1080	1080	64	128	2	22	0.2	100	60	60	240	60	54	40	17.5	10.5	0	FALSE
P_1	540	540	1080	1080	64	128	2	22	0.2	100	60	60	120	60	55	40	28	21	0	FALSE
P_1	540	540	1080	1080	64	128	2	22	0.2	100	60	60	120	60	56	38	17.5	17.5	0	TRUE
P_1	540	540	1080	1080	64	128	2	22	0.2	100	60	60	240	60	57	38	28	38.5	0	TRUE
P_1	540	540	1080	1080	64	128	2	22	0.2	100	60	60	60	60	58	38	17.5	28	0	TRUE
P_1	540	540	1080	1080	64	128	2	22	0.2	100	60	60	240	60	59	40	28	21	0	FALSE
P_1	540	540	1080	1080	64	128	2	22	0.2	100	60	60	240	60	60	40	17.5	24.5	0	FALSE
P_1	540	540	1080	1080	64	128	2	22	0.2	100	60	60	120	60	61	40	28	17.5	0	FALSE
P_1	540	540	1080	1080	64	128	2	22	0.2	100	60	60	120	60	62	38	28	24.5	0	TRUE
P_1	540	540	1080	1080	64	128	2	22	0.2	100	60	60	120	60	63	38	28	35	0	TRUE
P_1	540	540	1080	1080	64	128	2	22	0.2	100	60	60	240	60	64	40	28	31.5	0	FALSE
P_1	540	540	1080	1080	64	128	2	22	0.2	100	60	60	240	60	65	38	28	35	0	TRUE
P_1	540	540	1080	1080	64	128	2	22	0.2	100	60	60	240	60	66	40	17.5	28	0	FALSE
P_1	540	540	1080	1080	64	128	2	22	0.2	100	60	60	60	60	67	40	17.5	10.5	0	FALSE
P_1	540	540	1080	1080	64	128	2	22	0.2	100	60	60	120	60	68	40	28	31.5	0	FALSE
P_1	540	540	1080	1080	64	128	2	22	0.2	100	60	60	60	60	69	38	28	28	0	TRUE
P_1	540	540	1080	1080	64	128	2	22	0.2	100	60	60	240	60	70	40	17.5	7	0	FALSE
P_1	540	540	1080	1080	64	128	2	22	0.2	100	60	60	60	60	71	38	28	38.5	0	TRUE
P_1	540	540	1080	1080	64	128	2	22	0.2	100	60	60	60	60	72	40	17.5	7	0	FALSE
P_1	540	540	1080	1080	64	128	2	22	0.2	100	60	60	60	60	73	38	28	31.5	0	TRUE
P_1	540	540	1080	1080	64	128	2	22	0.2	100	60	60	120	60	74	38	28	38.5	0	TRUE
P_1	540	540	1080	1080	64	128	2	22	0.2	100	60	60	60	60	75	40	28	21	0	FALSE
P_1	540	540	1080	1080	64	128	2	22	0.2	100	60	60	120	60	76	40	28	28	0	FALSE
P_1	540	540	1080	1080	64	128	2	22	0.2	100	60	60	240	60	77	40	17.5	21	0	FALSE
P_1	540	540	1080	1080	64	128	2	22	0.2	100	60	60	60	60	78	40	28	17.5	0	FALSE
P_1	540	540	1080	1080	64	128	2	22	0.2	100	60	60	60	60	79	38	17.5	21	0	TRUE
P_1	540	540	1080	1080	64	128	2	22	0.2	100	60	60	60	60	80	40	17.5	14	0	FALSE
P_1	540	540	1080	1080	64	128	2	22	0.2	100	60	60	60	60	81	38	17.5	24.5	0	TRUE
P_1	540	540	1080	1080	64	128	2	22	0.2	100	60	60	60	60	82	38	28	35	0	TRUE
P_1	540	540	1080	1080	64	128	2	22	0.2	100	60	60	120	60	83	40	17.5	10.5	0	FALSE
P_1	540	540	1080	1080	64	128	2	22	0.2	100	60	60	120	60	84	40	17.5	7	0	FALSE
P_1	540	540	1080	1080	64	128	2	22	0.2	100	60	60	120	60	1	38	-17.5	-17.5	0	TRUE
P_1	540	540	1080	1080	64	128	2	22	0.2	100	60	60	60	60	2	38	-28	-17.5	0	TRUE
P_1	540	540	1080	1080	64	128	2	22	0.2	100	60	60	120	60	3	38	-17.5	-10.5	0	TRUE
P_1	540	540	1080	1080	64	128	2	22	0.2	100	60	60	60	60	4	40	-28	-35	0	FALSE
P_1	540	540	1080	1080	64	128	2	22	0.2	100	60	60	240	60	5	40	-17.5	-28	0	FALSE
P_1	540	540	1080	1080	64	128	2	22	0.2	100	60	60	120	60	6	40	-28	-31.5	0	FALSE
P_1	540	540	1080	1080	64	128	2	22	0.2	100	60	60	240	60	7	38	-28	-21	0	TRUE
P_1	540	540	1080	1080	64	128	2	22	0.2	100	60	60	60	60	8	40	-17.5	-28	0	FALSE
P_1	540	540	1080	1080	64	128	2	22	0.2	100	60	60	120	60	9	38	-28	-21	0	TRUE
P_1	540	540	1080	1080	64	128	2	22	0.2	100	60	60	60	60	10	40	-17.5	-21	0	FALSE
P_1	540	540	1080	1080	64	128	2	22	0.2	100	60	60	120	60	11	40	-17.5	-24.5	0	FALSE
P_1	540	540	1080	1080	64	128	2	22	0.2	100	60	60	120	60	12	40	-28	-38.5	0	FALSE
P_1	540	540	1080	1080	64	128	2	22	0.2	100	60	60	60	60	13	38	-17.5	-7	0	TRUE
P_1	540	540	1080	1080	64	128	2	22	0.2	100	60	60	240	60	14	38	-17.5	-17.5	0	TRUE
P_1	540	540	1080	1080	64	128	2	22	0.2	100	60	60	60	60	15	40	-17.5	-17.5	0	FALSE
P_1	540	540	1080	1080	64	128	2	22	0.2	100	60	60	120	60	16	38	-17.5	-7	0	TRUE
P_1	540	540	1080	1080	64	128	2	22	0.2	100	60	60	240	60	17	38	-17.5	-10.5	0	TRUE
P_1	540	540	1080	1080	64	128	2	22	0.2	100	60	60	240	60	18	38	-28	-17.5	0	TRUE
P_1	540	540	1080	1080	64	128	2	22	0.2	100	60	60	240	60	19	40	-28	-31.5	0	FALSE
P_1	540	540	1080	1080	64	128	2	22	0.2	100	60	60	60	60	20	38	-17.5	-10.5	0	TRUE
P_1	540	540	1080	1080	64	128	2	22	0.2	100	60	60	60	60	21	40	-28	-31.5	0	FALSE
P_1	540	540	1080	1080	64	128	2	22	0.2	100	60	60	240	60	22	40	-17.5	-21	0	FALSE
P_1	540	540	1080	1080	64	128	2	22	0.2	100	60	60	120	60	23	38	-28	-17.5	0	TRUE
P_1	540	540	1080	1080	64	128	2	22	0.2	100	60	60	60	60	24	40	-17.5	-24.5	0	FALSE
P_1	540	540	1080	1080	64	128	2	22	0.2	100	60	60	240	60	25	38	-17.5	-7	0	TRUE
P_1	540	540	1080	1080	64	128	2	22	0.2	100	60	60	120	60	26	40	-28	-24.5	0	FALSE
P_1	540	540	1080	1080	64	128	2	22	0.2	100	60	60	240	60	27	40	-28	-24.5	0	FALSE
P_1	540	540	1080	1080	64	128	2	22	0.2	100	60	60	240	60	28	40	-28	-38.5	0	FALSE
P_1	540	540	1080	1080	64	128	2	22	0.2	100	60	60	240	60	29	40	-28	-35	0	FALSE
P_1	540	540	1080	1080	64	128	2	22	0.2	100	60	60	60	60	30	38	-17.5	-14	0	TRUE
P_1	540	540	1080	1080	64	128	2	22	0.2	100	60	60	120	60	31	40	-28	-35	0	FALSE
P_1	540	540	1080	1080	64	128	2	22	0.2	100	60	60	60	60	32	40	-28	-24.5	0	FALSE
P_1	540	540	1080	1080	64	128	2	22	0.2	100	60	60	60	60	33	40	-28	-38.5	0	FALSE
P_1	540	540	1080	1080	64	128	2	22	0.2	100	60	60	60	60	34	40	-28	-28	0	FALSE
P_1	540	540	1080	1080	64	128	2	22	0.2	100	60	60	120	60	35	38	-17.5	-21	0	TRUE
P_1	540	540	1080	1080	64	128	2	22	0.2	100	60	60	240	60	36	40	-28	-28	0	FALSE
P_1	540	540	1080	1080	64	128	2	22	0.2	100	60	60	240	60	37	38	-17.5	-14	0	TRUE
P_1	540	540	1080	1080	64	128	2	22	0.2	100	60	60	120	60	38	40	-17.5	-14	0	FALSE
P_1	540	540	1080	1080	64	128	2	22	0.2	100	60	60	60	60	39	38	-28	-21	0	TRUE
P_1	540	540	1080	1080	64	128	2	22	0.2	100	60	60	120	60	40	40	-28	-28	0	FALSE
P_1	540	540	1080	1080	64	128	2	22	0.2	100	60	60	120	60	41	40	-17.5	-28	0	FALSE
P_1	540	540	1080	1080	64	128	2	22	0.2	100	60	60	240	60	42	40	-17.5	-24.5	0	FALSE
P_1	540	540	1080	1080	64	128	2	22	0.2	100	60	60	60	60	43	40	-17.5	-7	0	FALSE
P_1	540	540	1080	1080	64	128	2	22	0.2	100	60	60	60	60	44	40	-17.5	-28	0	FALSE
P_1	540	540	1080	1080	64	128	2	22	0.2	100	60	60	120	60	45	38	-17.5	-10.5	0	TRUE
P_1	540	540	1080	1080	64	128	2	22	0.2	100	60	60	120	60	46	40	-17.5	-21	0	FALSE
P_1	540	540	1080	1080	64	128	2	22	0.2	100	60	60	240	60	47	40	-28	-28	0	FALSE
P_1	540	540	1080	1080	64	128	2	22	0.2	100	60	60	240	60	48	38	-28	-21	0	TRUE
P_1	540	540	1080	1080	64	128	2	22	0.2	100	60	60	60	60	49	40	-28	-35	0	FALSE
P_1	540	540	1080	1080	64	128	2	22	0.2	100	60	60	60	60	50	38	-17.5	-10.5	0	TRUE
P_1	540	540	1080	1080	64	128	2	22	0.2	100	60	60	120	60	51	40	-28	-35	0	FALSE
P_1	540	540	1080	1080	64	128	2	22	0.2	100	60	60	240	60	52	38	-17.5	-7	0	TRUE
P_1	540	540	1080	1080	64	128	2	22	0.2	100	60	60	120	60	53	40	-17.5	-24.5	0	FALSE
P_1	540	540	1080	1080	64	128	2	22	0.2	100	60	60	120	60	54	40	-28	-24.5	0	FALSE
P_1	540	540	1080	1080	64	128	2	22	0.2	100	60	60	240	60	55	40	-17.5	-24.5	0	FALSE
P_1	540	540	1080	1080	64	128	2	22	0.2	100	60	60	60	60	56	40	-17.5	-24.5	0	FALSE
P_1	540	540	1080	1080	64	128	2	22	0.2	100	60	60	120	60	57	38	-28	-21	0	TRUE
P_1	540	540	1080	1080	64	128	2	22	0.2	100	60	60	240	60	58	40	-28	-38.5	0	FALSE
P_1	540	540	1080	1080	64	128	2	22	0.2	100	60	60	60	60	59	38	-28	-21	0	TRUE
P_1	540	540	1080	1080	64	128	2	22	0.2	100	60	60	120	60	60	38	-17.5	-7	0	TRUE
P_1	540	540	1080	1080	64	128	2	22	0.2	100	60	60	120	60	61	40	-17.5	-17.5	0	FALSE
P_1	540	540	1080	1080	64	128	2	22	0.2	100	60	60	60	60	62	40	-28	-24.5	0	FALSE
P_1	540	540	1080	1080	64	128	2	22	0.2	100	60	60	240	60	63	38	-17.5	-10.5	0	TRUE
P_1	540	540	1080	1080	64	128	2	22	0.2	100	60	60	60	60	64	38	-28	-38.5	0	TRUE
P_1	540	540	1080	1080	64	128	2	22	0.2	100	60	60	120	60	65	40	-17.5	-28	0	FALSE
P_1	540	540	1080	1080	64	128	2	22	0.2	100	60	60	240	60	66	38	-17.5	-28	0	TRUE
P_1	540	540	1080	1080	64	128	2	22	0.2	100	60	60	240	60	67	40	-28	-24.5	0	FALSE
P_1	540	540	1080	1080	64	128	2	22	0.2	100	60	60	60	60	68	38	-17.5	-21	0	TRUE
P_1	540	540	1080	1080	64	128	2	22	0.2	100	60	60	60	60	69	38	-28	-31.5	0	TRUE
P_1	540	540	1080	1080	64	128	2	22	0.2	100	60	60	240	60	70	40	-28	-35	0	FALSE
P_1	540	540	1080	1080	64	128	2	22	0.2	100	60	60	60	60	71	40	-28	-28	0	FALSE
P_1	540	540	1080	1080	64	128	2	22	0.2	100	60	60	120	60	72	40	-28	-17.5	0	FALSE
P_1	540	540	1080	1080	64	128	2	22	0.2	100	60	60	120	60	73	38	-28	-28	0	TRUE
P_1	540	540	1080	1080	64	128	2	22	0.2	100	60	60	60	60	74	38	-17.5	-17.5	0	TRUE
P_1	540	540	1080	1080	64	128	2	22	0.2	100	60	60	120	60	75	40	-28	-38.5	0	FALSE
P_1	540	540	1080	1080	64	128	2	22	0.2	100	60	60	240	60	76	38	-17.5	-21	0	TRUE
P_1	540	540	1080	1080	64	128	2	22	0.2	100	60	60	240	60	77	38	-17.5	-17.5	0	TRUE
P_1	540	540	1080	1080	64	128	2	22	0.2	100	60	60	120	60	78	40	-17.5	-14	0	FALSE
P_1	540	540	1080	1080	64	128	2	22	0.2	100	60	60	240	60	79	40	-28	-17.5	0	FALSE
P_1	540	540	1080	1080	64	128	2	22	0.2	100	60	60	120	60	80	38	-28	-31.5	0	TRUE
P_1	540	540	1080	1080	64	128	2	22	0.2	100	60	60	240	60	81	38	-17.5	-14	0	TRUE
P_1	540	540	1080	1080	64	128	2	22	0.2	100	60	60	240	60	82	38	-28	-31.5	0	TRUE
P_1	540	540	1080	1080	64	128	2	22	0.2	100	60	60	60	60	83	40	-28	-17.5	0	FALSE
P_1	540	540	1080	1080	64	128	2	22	0.2	100	60	60	60	60	84	40	-17.5	-14	0	FALSE
P_1	540	540	1080	1080	64	128	2	22	0.2	100	60	60	240	60	1	38	17.5	24.5	0	TRUE
P_1	540	540	1080	1080	64	128	2	22	0.2	100	60	60	60	60	2	40	17.5	17.5	0	FALSE
P_1	540	540	1080	1080	64	128	2	22	0.2	100	60	60	120	60	3	40	17.5	24.5	0	FALSE
P_1	540	540	1080	1080	64	128	2	22	0.2	100	60	60	240	60	4	40	28	28	0	FALSE
P_1	540	540	1080	1080	64	128	2	22	0.2	100	60	60	60	60	5	40	28	17.5	0	FALSE
P_1	540	540	1080	1080	64	128	2	22	0.2	100	60	60	120	60	6	40	17.5	10.5	0	FALSE
P_1	540	540	1080	1080	64	128	2	22	0.2	100	60	60	60	60	7	38	28	21	0	TRUE
P_1	540	540	1080	1080	64	128	2	22	0.2	100	60	60	240	60	8	40	17.5	28	0	FALSE
P_1	540	540	1080	1080	64	128	2	22	0.2	100	60	60	240	60	9	40	28	17.5	0	FALSE
P_1	540	540	1080	1080	64	128	2	22	0.2	100	60	60	240	60	10	40	17.5	14	0	FALSE
P_1	540	540	1080	1080	64	128	2	22	0.2	100	60	60	120	60	11	38	28	38.5	0	TRUE
P_1	540	540	1080	1080	64	128	2	22	0.2	100	60	60	240	60	12	38	28	35	0	TRUE
P_1	540	540	1080	1080	64	128	2	22	0.2	100	60	60	60	60	13	40	28	31.5	0	FALSE
P_1	540	540	1080	1080	64	128	2	22	0.2	100	60	60	60	60	14	40	28	38.5	0	FALSE
P_1	540	540	1080	1080	64	128	2	22	0.2	100	60	60	60	60	15	38	17.5	21	0	TRUE
P_1	540	540	1080	1080	64	128	2	22	0.2	100	60	60	120	60	16	40	17.5	7	0	FALSE
P_1	540	540	1080	1080	64	128	2	22	0.2	100	60	60	240	60	17	40	17.5	10.5	0	FALSE
P_1	540	540	1080	1080	64	128	2	22	0.2	100	60	60	120	60	18	38	28	24.5	0	TRUE
P_1	540	540	1080	1080	64	128	2	22	0.2	100	60	60	60	60	19	40	17.5	28	0	FALSE
P_1	540	540	1080	1080	64	128	2	22	0.2	100	60	60	120	60	20	38	28	28	0	TRUE
P_1	540	540	1080	1080	64	128	2	22	0.2	100	60	60	240	60	21	40	28	38.5	0	FALSE
P_1	540	540	1080	1080	64	128	2	22	0.2	100	60	60	240	60	22	40	28	24.5	0	FALSE
P_1	540	540	1080	1080	64	128	2	22	0.2	100	60	60	60	60	23	40	17.5	10.5	0	FALSE
P_1	540	540	1080	1080	64	128	2	22	0.2	100	60	60	120	60	24	38	17.5	21	0	TRUE
P_1	540	540	1080	1080	64	128	2	22	0.2	100	60	60	240	60	25	40	17.5	17.5	0	FALSE
P_1	540	540	1080	1080	64	128	2	22	0.2	100	60	60	60	60	26	38	28	28	0	TRUE
P_1	540	540	1080	1080	64	128	2	22	0.2	100	60	60	120	60	27	40	17.5	17.5	0	FALSE
P_1	540	540	1080	1080	64	128	2	22	0.2	100	60	60	240	60	28	40	17.5	7	0	FALSE
P_1	540	540	1080	1080	64	128	2	22	0.2	100	60	60	120	60	29	38	28	35	0	TRUE
P_1	540	540	1080	1080	64	128	2	22	0.2	100	60	60	120	60	30	40	28	17.5	0	FALSE
P_1	540	540	1080	1080	64	128	2	22	0.2	100	60	60	60	60	31	38	28	24.5	0	TRUE
P_1	540	540	1080	1080	64	128	2	22	0.2	100	60	60	60	60	32	40	17.5	7	0	FALSE
P_1	540	540	1080	1080	64	128	2	22	0.2	100	60	60	240	60	33	38	28	21	0	TRUE
P_1	540	540	1080	1080	64	128	2	22	0.2	100	60	60	60	60	34	38	17.5	24.5	0	TRUE
P_1	540	540	1080	1080	64	128	2	22	0.2	100	60	60	60	60	35	40	17.5	14	0	FALSE
P_1	540	540	1080	1080	64	128	2	22	0.2	100	60	60	240	60	36	38	28	31.5	0	TRUE
P_1	540	540	1080	1080	64	128	2	22	0.2	100	60	60	240	60	37	40	17.5	21	0	FALSE
P_1	540	540	1080	1080	64	128	2	22	0.2	100	60	60	120	60	38	40	17.5	14	0	FALSE
P_1	540	540	1080	1080	64	128	2	22	0.2	100	60	60	120	60	39	38	28	31.5	0	TRUE
P_1	540	540	1080	1080	64	128	2	22	0.2	100	60	60	120	60	40	40	28	21	0	FALSE
P_1	540	540	1080	1080	64	128	2	22	0.2	100	60	60	60	60	41	38	28	35	0	TRUE
P_1	540	540	1080	1080	64	128	2	22	0.2	100	60	60	120	60	42	38	17.5	28	0	TRUE
P_1	540	540	1080	1080	64	128	2	22	0.2	100	60	60	120	60	43	40	28	28	0	FALSE
P_1	540	540	1080	1080	64	128	2	22	0.2	100	60	60	120	60	44	38	17.5	28	0	TRUE
P_1	540	540	1080	1080	64	128	2	22	0.2	100	60	60	60	60	45	38	28	38.5	0	TRUE
P_1	540	540	1080	1080	64	128	2	22	0.2	100	60	60	120	60	46	40	28	17.5	0	FALSE
P_1	540	540	1080	1080	64	128	2	22	0.2	100	60	60	60	60	47	38	28	31.5	0	TRUE
P_1	540	540	1080	1080	64	128	2	22	0.2	100	60	60	60	60	48	38	28	28	0	TRUE
P_1	540	540	1080	1080	64	128	2	22	0.2	100	60	60	60	60	49	40	17.5	24.5	0	FALSE
P_1	540	540	1080	1080	64	128	2	22	0.2	100	60	60	60	60	50	40	17.5	17.5	0	FALSE
P_1	540	540	1080	1080	64	128	2	22	0.2	100	60	60	240	60	51	40	17.5	17.5	0	FALSE
P_1	540	540	1080	1080	64	128	2	22	0.2	100	60	60	60	60	52	40	17.5	7	0	FALSE
P_1	540	540	1080	1080	64	128	2	22	0.2	100	60	60	240	60	53	38	28	31.5	0	TRUE
P_1	540	540	1080	1080	64	128	2	22	0.2	100	60	60	240	60	54	38	28	35	0	TRUE
P_1	540	540	1080	1080	64	128	2	22	0.2	100	60	60	60	60	55	38	17.5	28	0	TRUE
P_1	540	540	1080	1080	64	128	2	22	0.2	100	60	60	240	60	56	40	17.5	24.5	0	FALSE
P_1	540	540	1080	1080	64	128	2	22	0.2	100	60	60	240	60	57	38	28	28	0	TRUE
P_1	540	540	1080	1080	64	128	2	22	0.2	100	60	60	60	60	58	40	28	21	0	FALSE
P_1	540	540	1080	1080	64	128	2	22	0.2	100	60	60	240	60	59	40	17.5	7	0	FALSE
P_1	540	540	1080	1080	64	128	2	22	0.2	100	60	60	60	60	60	38	28	35	0	TRUE
P_1	540	540	1080	1080	64	128	2	22	0.2	100	60	60	240	60	61	40	28	24.5	0	FALSE
P_1	540	540	1080	1080	64	128	2	22	0.2	100	60	60	60	60	62	38	17.5	21	0	TRUE
P_1	540	540	1080	1080	64	128	2	22	0.2	100	60	60	120	60	63	38	28	38.5	0	TRUE
P_1	540	540	1080	1080	64	128	2	22	0.2	100	60	60	240	60	64	40	17.5	10.5	0	FALSE
P_1	540	540	1080	1080	64	128	2	22	0.2	100	60	60	120	60	65	40	17.5	7	0	FALSE
P_1	540	540	1080	1080	64	128	2	22	0.2	100	60	60	240	60	66	38	28	38.5	0	TRUE
P_1	540	540	1080	1080	64	128	2	22	0.2	100	60	60	240	60	67	40	28	21	0	FALSE
P_1	540	540	1080	1080	64	128	2	22	0.2	100	60	60	60	60	68	38	28	24.5	0	TRUE
P_1	540	540	1080	1080	64	128	2	22	0.2	100	60	60	120	60	69	40	28	35	0	FALSE
P_1	540	540	1080	1080	64	128	2	22	0.2	100	60	60	120	60	70	38	28	31.5	0	TRUE
P_1	540	540	1080	1080	64	128	2	22	0.2	100	60	60	120	60	71	40	17.5	14	0	FALSE
P_1	540	540	1080	1080	64	128	2	22	0.2	100	60	60	120	60	72	38	17.5	21	0	TRUE
P_1	540	540	1080	1080	64	128	2	22	0.2	100	60	60	240	60	73	38	17.5	28	0	TRUE
P_1	540	540	1080	1080	64	128	2	22	0.2	100	60	60	240	60	74	38	17.5	14	0	TRUE
P_1	540	540	1080	1080	64	128	2	22	0.2	100	60	60	120	60	75	38	17.5	24.5	0	TRUE
P_1	540	540	1080	1080	64	128	2	22	0.2	100	60	60	120	60	76	40	17.5	17.5	0	FALSE
P_1	540	540	1080	1080	64	128	2	22	0.2	100	60	60	120	60	77	40	17.5	10.5	0	FALSE
P_1	540	540	1080	1080	64	128	2	22	0.2	100	60	60	120	60	78	38	28	24.5	0	TRUE
P_1	540	540	1080	1080	64	128	2	22	0.2	100	60	60	240	60	79	40	17.5	21	0	FALSE
P_1	540	540	1080	1080	64	128	2	22	0.2	100	60	60	60	60	80	40	28	17.5	0	FALSE
P_1	540	540	1080	1080	64	128	2	22	0.2	100	60	60	120	60	81	38	28	21	0	TRUE
P_1	540	540	1080	1080	64	128	2	22	0.2	100	60	60	60	60	82	40	17.5	14	0	FALSE
P_1	540	540	1080	1080	64	128	2	22	0.2	100	60	60	240	60	83	40	28	17.5	0	FALSE
P_1	540	540	1080	1080	64	128	2	22	0.2	100	60	60	60	60	84	40	17.5	10.5	0	FALSE
P_1	540	540	1080	1080	64	128	2	22	0.2	100	60	60	120	60	1	40	-28	-38.5	0	FALSE
P_1	540	540	1080	1080	64	128	2	22	0.2	100	60	60	60	60	2	40	-28	-35	0	FALSE
P_1	540	540	1080	1080	64	128	2	22	0.2	100	60	60	240	60	3	38	-28	-35	0	TRUE
P_1	540	540	1080	1080	64	128	2	22	0.2	100	60	60	120	60	4	40	-17.5	-10.5	0	FALSE
P_1	540	540	1080	1080	64	128	2	22	0.2	100	60	60	240	60	5	38	-28	-38.5	0	TRUE
P_1	540	540	1080	1080	64	128	2	22	0.2	100	60	60	60	60	6	40	-28	-24.5	0	FALSE
P_1	540	540	1080	1080	64	128	2	22	0.2	100	60	60	60	60	7	38	-17.5	-10.5	0	TRUE
P_1	540	540	1080	1080	64	128	2	22	0.2	100	60	60	120	60	8	40	-28	-31.5	0	FALSE
P_1	540	540	1080	1080	64	128	2	22	0.2	100	60	60	60	60	9	40	-28	-28	0	FALSE
P_1	540	540	1080	1080	64	128	2	22	0.2	100	60	60	60	60	10	40	-17.5	-21	0	FALSE
P_1	540	540	1080	1080	64	128	2	22	0.2	100	60	60	120	60	11	40	-17.5	-21	0	FALSE
P_1	540	540	1080	1080	64	128	2	22	0.2	100	60	60	60	60	12	38	-28	-21	0	TRUE
P_1	540	540	1080	1080	64	128	2	22	0.2	100	60	60	240	60	13	38	-28	-17.5	0	TRUE
P_1	540	540	1080	1080	64	128	2	22	0.2	100	60	60	240	60	14	40	-28	-31.5	0	FALSE
P_1	540	540	1080	1080	64	128	2	22	0.2	100	60	60	240	60	15	40	-17.5	-21	0	FALSE
P_1	540	540	1080	1080	64	128	2	22	0.2	100	60	60	60	60	16	38	-28	-17.5	0	TRUE
P_1	540	540	1080	1080	64	128	2	22	0.2	100	60	60	240	60	17	40	-28	-24.5	0	FALSE
P_1	540	540	1080	1080	64	128	2	22	0.2	100	60	60	120	60	18	40	-28	-35	0	FALSE
P_1	540	540	1080	1080	64	128	2	22	0.2	100	60	60	60	60	19	40	-28	-31.5	0	FALSE
P_1	540	540	1080	1080	64	128	2	22	0.2	100	60	60	240	60	20	38	-17.5	-10.5	0	TRUE
P_1	540	540	1080	1080	64	128	2	22	0.2	100	60	60	120	60	21	38	-28	-24.5	0	TRUE
P_1	540	540	1080	1080	64	128	2	22	0.2	100	60	60	120	60	22	38	-28	-21	0	TRUE
P_1	540	540	1080	1080	64	128	2	22	0.2	100	60	60	60	60	23	40	-28	-38.5	0	FALSE
P_1	540	540	1080	1080	64	128	2	22	0.2	100	60	60	120	60	24	40	-17.5	-28	0	FALSE
P_1	540	540	1080	1080	64	128	2	22	0.2	100	60	60	60	60	25	38	-17.5	-14	0	TRUE
P_1	540	540	1080	1080	64	128	2	22	0.2	100	60	60	120	60	26	40	-17.5	-24.5	0	FALSE
P_1	540	540	1080	1080	64	128	2	22	0.2	100	60	60	120	60	27	38	-28	-17.5	0	TRUE
P_1	540	540	1080	1080	64	128	2	22	0.2	100	60	60	240	60	28	38	-28	-21	0	TRUE
P_1	540	540	1080	1080	64	128	2	22	0.2	100	60	60	240	60	29	38	-17.5	-14	0	TRUE
P_1	540	540	1080	1080	64	128	2	22	0.2	100	60	60	240	60	30	40	-28	-28	0	FALSE
P_1	540	540	1080	1080	64	128	2	22	0.2	100	60	60	240	60	31	40	-17.5	-24.5	0	FALSE
P_1	540	540	1080	1080	64	128	2	22	0.2	100	60	60	240	60	32	38	-17.5	-7	0	TRUE
P_1	540	540	1080	1080	64	128	2	22	0.2	100	60	60	240	60	33	40	-17.5	-28	0	FALSE
P_1	540	540	1080	1080	64	128	2	22	0.2	100	60	60	120	60	34	40	-17.5	-17.5	0	FALSE
P_1	540	540	1080	1080	64	128	2	22	0.2	100	60	60	120	60	35	40	-28	-28	0	FALSE
P_1	540	540	1080	1080	64	128	2	22	0.2	100	60	60	60	60	36	40	-17.5	-28	0	FALSE
P_1	540	540	1080	1080	64	128	2	22	0.2	100	60	60	60	60	37	40	-17.5	-24.5	0	FALSE
P_1	540	540	1080	1080	64	128	2	22	0.2	100	60	60	120	60	38	40	-17.5	-14	0	FALSE
P_1	540	540	1080	1080	64	128	2	22	0.2	100	60	60	120	60	39	38	-17.5	-7	0	TRUE
P_1	540	540	1080	1080	64	128	2	22	0.2	100	60	60	60	60	40	38	-17.5	-7	0	TRUE
P_1	540	540	1080	1080	64	128	2	22	0.2	100	60	60	240	60	41	40	-17.5	-17.5	0	FALSE
P_1	540	540	1080	1080	64	128	2	22	0.2	100	60	60	60	60	42	40	-17.5	-17.5	0	FALSE
P_1	540	540	1080	1080	64	128	2	22	0.2	100	60	60	240	60	43	40	-28	-17.5	0	FALSE
P_1	540	540	1080	1080	64	128	2	22	0.2	100	60	60	240	60	44	38	-17.5	-14	0	TRUE
P_1	540	540	1080	1080	64	128	2	22	0.2	100	60	60	120	60	45	38	-17.5	-28	0	TRUE
P_1	540	540	1080	1080	64	128	2	22	0.2	100	60	60	120	60	46	40	-17.5	-21	0	FALSE
P_1	540	540	1080	1080	64	128	2	22	0.2	100	60	60	60	60	47	40	-17.5	-17.5	0	FALSE
P_1	540	540	1080	1080	64	128	2	22	0.2	100	60	60	120	60	48	40	-17.5	-24.5	0	FALSE
P_1	540	540	1080	1080	64	128	2	22	0.2	100	60	60	240	60	49	40	-28	-24.5	0	FALSE
P_1	540	540	1080	1080	64	128	2	22	0.2	100	60	60	240	60	50	40	-17.5	-17.5	0	FALSE
P_1	540	540	1080	1080	64	128	2	22	0.2	100	60	60	120	60	51	38	-17.5	-14	0	TRUE
P_1	540	540	1080	1080	64	128	2	22	0.2	100	60	60	240	60	52	40	-28	-28	0	FALSE
P_1	540	540	1080	1080	64	128	2	22	0.2	100	60	60	60	60	53	38	-28	-24.5	0	TRUE
P_1	540	540	1080	1080	64	128	2	22	0.2	100	60	60	240	60	54	38	-17.5	-10.5	0	TRUE
P_1	540	540	1080	1080	64	128	2	22	0.2	100	60	60	120	60	55	40	-28	-21	0	FALSE
P_1	540	540	1080	1080	64	128	2	22	0.2	100	60	60	120	60	56	38	-17.5	-17.5	0	TRUE
P_1	540	540	1080	1080	64	128	2	22	0.2	100	60	60	240	60	57	38	-28	-38.5	0	TRUE
P_1	540	540	1080	1080	64	128	2	22	0.2	100	60	60	60	60	58	40	-17.5	-28	0	FALSE
P_1	540	540	1080	1080	64	128	2	22	0.2	100	60	60	240	60	59	38	-28	-21	0	TRUE
P_1	540	540	1080	1080	64	128	2	22	0.2	100	60	60	240	60	60	38	-17.5	-24.5	0	TRUE
P_1	540	540	1080	1080	64	128	2	22	0.2	100	60	60	120	60	61	40	-28	-17.5	0	FALSE
P_1	540	540	1080	1080	64	128	2	22	0.2	100	60	60	120	60	62	38	-28	-24.5	0	TRUE
P_1	540	540	1080	1080	64	128	2	22	0.2	100	60	60	120	60	63	38	-28	-35	0	TRUE
P_1	540	540	1080	1080	64	128	2	22	0.2	100	60	60	240	60	64	38	-28	-31.5	0	TRUE
P_1	540	540	1080	1080	64	128	2	22	0.2	100	60	60	240	60	65	40	-28	-35	0	FALSE
P_1	540	540	1080	1080	64	128	2	22	0.2	100	60	60	240	60	66	38	-17.5	-28	0	TRUE
P_1	540	540	1080	1080	64	128	2	22	0.2	100	60	60	60	60	67	40	-17.5	-10.5	0	FALSE
P_1	540	540	1080	1080	64	128	2	22	0.2	100	60	60	120	60	68	40	-28	-31.5	0	FALSE
P_1	540	540	1080	1080	64	128	2	22	0.2	100	60	60	60	60	69	38	-28	-28	0	TRUE
P_1	540	540	1080	1080	64	128	2	22	0.2	100	60	60	240	60	70	40	-17.5	-7	0	FALSE
P_1	540	540	1080	1080	64	128	2	22	0.2	100	60	60	60	60	71	38	-28	-38.5	0	TRUE
P_1	540	540	1080	1080	64	128	2	22	0.2	100	60	60	60	60	72	40	-17.5	-7	0	FALSE
P_1	540	540	1080	1080	64	128	2	22	0.2	100	60	60	60	60	73	40	-28	-31.5	0	FALSE
P_1	540	540	1080	1080	64	128	2	22	0.2	100	60	60	120	60	74	38	-28	-38.5	0	TRUE
P_1	540	540	1080	1080	64	128	2	22	0.2	100	60	60	60	60	75	40	-28	-21	0	FALSE
P_1	540	540	1080	1080	64	128	2	22	0.2	100	60	60	120	60	76	40	-28	-28	0	FALSE
P_1	540	540	1080	1080	64	128	2	22	0.2	100	60	60	240	60	77	40	-17.5	-21	0	FALSE
P_1	540	540	1080	1080	64	128	2	22	0.2	100	60	60	60	60	78	38	-28	-17.5	0	TRUE
P_1	540	540	1080	1080	64	128	2	22	0.2	100	60	60	60	60	79	38	-17.5	-21	0	TRUE
P_1	540	540	1080	1080	64	128	2	22	0.2	100	60	60	60	60	80	40	-17.5	-14	0	FALSE
P_1	540	540	1080	1080	64	128	2	22	0.2	100	60	60	60	60	81	38	-17.5	-24.5	0	TRUE
P_1	540	540	1080	1080	64	128	2	22	0.2	100	60	60	60	60	82	40	-28	-35	0	FALSE
P_1	540	540	1080	1080	64	128	2	22	0.2	100	60	60	120	60	83	40	-17.5	-10.5	0	FALSE
P_1	540	540	1080	1080	64	128	2	22	0.2	100	60	60	120	60	84	40	-17.5	-7	0	FALSE
P_1	540	540	1080	1080	64	128	2	22	0.2	100	60	60	60	60	1	40	28	31.5	0	FALSE
P_1	540	540	1080	1080	64	128	2	22	0.2	100	60	60	60	60	2	40	17.5	10.5	0	FALSE
P_1	540	540	1080	1080	64	128	2	22	0.2	100	60	60	60	60	3	38	28	24.5	0	TRUE
P_1	540	540	1080	1080	64	128	2	22	0.2	100	60	60	120	60	4	40	17.5	24.5	0	FALSE
P_1	540	540	1080	1080	64	128	2	22	0.2	100	60	60	240	60	5	40	28	21	0	FALSE
P_1	540	540	1080	1080	64	128	2	22	0.2	100	60	60	120	60	6	40	17.5	10.5	0	FALSE
P_1	540	540	1080	1080	64	128	2	22	0.2	100	60	60	240	60	7	40	17.5	10.5	0	FALSE
P_1	540	540	1080	1080	64	128	2	22	0.2	100	60	60	60	60	8	40	17.5	21	0	FALSE
P_1	540	540	1080	1080	64	128	2	22	0.2	100	60	60	240	60	9	40	28	28	0	FALSE
P_1	540	540	1080	1080	64	128	2	22	0.2	100	60	60	60	60	10	40	17.5	24.5	0	FALSE
P_1	540	540	1080	1080	64	128	2	22	0.2	100	60	60	240	60	11	40	17.5	24.5	0	FALSE
P_1	540	540	1080	1080	64	128	2	22	0.2	100	60	60	240	60	12	40	17.5	14	0	FALSE
P_1	540	540	1080	1080	64	128	2	22	0.2	100	60	60	60	60	13	38	28	28	0	TRUE
P_1	540	540	1080	1080	64	128	2	22	0.2	100	60	60	60	60	14	40	28	21	0	FALSE
P_1	540	540	1080	1080	64	128	2	22	0.2	100	60	60	120	60	15	40	17.5	21	0	FALSE
P_1	540	540	1080	1080	64	128	2	22	0.2	100	60	60	120	60	16	38	28	31.5	0	TRUE
P_1	540	540	1080	1080	64	128	2	22	0.2	100	60	60	120	60	17	40	28	21	0	FALSE
P_1	540	540	1080	1080	64	128	2	22	0.2	100	60	60	120	60	18	40	17.5	28	0	FALSE
P_1	540	540	1080	1080	64	128	2	22	0.2	100	60	60	120	60	19	38	28	24.5	0	TRUE
P_1	540	540	1080	1080	64	128	2	22	0.2	100	60	60	120	60	20	40	28	28	0	FALSE
P_1	540	540	1080	1080	64	128	2	22	0.2	100	60	60	240	60	21	40	28	38.5	0	FALSE
P_1	540	540	1080	1080	64	128	2	22	0.2	100	60	60	120	60	22	40	17.5	14	0	FALSE
P_1	540	540	1080	1080	64	128	2	22	0.2	100	60	60	240	60	23	38	17.5	28	0	TRUE
P_1	540	540	1080	1080	64	128	2	22	0.2	100	60	60	120	60	24	40	17.5	17.5	0	FALSE
P_1	540	540	1080	1080	64	128	2	22	0.2	100	60	60	240	60	25	38	28	31.5	0	TRUE
P_1	540	540	1080	1080	64	128	2	22	0.2	100	60	60	120	60	26	38	28	38.5	0	TRUE
P_1	540	540	1080	1080	64	128	2	22	0.2	100	60	60	120	60	27	40	28	17.5	0	FALSE
P_1	540	540	1080	1080	64	128	2	22	0.2	100	60	60	60	60	28	40	17.5	17.5	0	FALSE
P_1	540	540	1080	1080	64	128	2	22	0.2	100	60	60	60	60	29	38	17.5	28	0	TRUE
P_1	540	540	1080	1080	64	128	2	22	0.2	100	60	60	240	60	30	40	17.5	7	0	FALSE
P_1	540	540	1080	1080	64	128	2	22	0.2	100	60	60	120	60	31	38	28	35	0	TRUE
P_1	540	540	1080	1080	64	128	2	22	0.2	100	60	60	240	60	32	38	28	24.5	0	TRUE
P_1	540	540	1080	1080	64	128	2	22	0.2	100	60	60	240	60	33	40	28	35	0	FALSE
P_1	540	540	1080	1080	64	128	2	22	0.2	100	60	60	60	60	34	40	17.5	14	0	FALSE
P_1	540	540	1080	1080	64	128	2	22	0.2	100	60	60	240	60	35	40	28	17.5	0	FALSE
P_1	540	540	1080	1080	64	128	2	22	0.2	100	60	60	60	60	36	38	28	17.5	0	TRUE
P_1	540	540	1080	1080	64	128	2	22	0.2	100	60	60	60	60	37	38	28	35	0	TRUE
P_1	540	540	1080	1080	64	128	2	22	0.2	100	60	60	240	60	38	40	17.5	21	0	FALSE
P_1	540	540	1080	1080	64	128	2	22	0.2	100	60	60	240	60	39	38	17.5	17.5	0	TRUE
P_1	540	540	1080	1080	64	128	2	22	0.2	100	60	60	60	60	40	40	28	38.5	0	FALSE
P_1	540	540	1080	1080	64	128	2	22	0.2	100	60	60	60	60	41	40	17.5	7	0	FALSE
P_1	540	540	1080	1080	64	128	2	22	0.2	100	60	60	120	60	42	40	17.5	7	0	FALSE
P_1	540	540	1080	1080	64	128	2	22	0.2	100	60	60	60	60	43	38	28	35	0	TRUE
P_1	540	540	1080	1080	64	128	2	22	0.2	100	60	60	240	60	44	40	17.5	17.5	0	FALSE
P_1	540	540	1080	1080	64	128	2	22	0.2	100	60	60	120	60	45	38	28	17.5	0	TRUE
P_1	540	540	1080	1080	64	128	2	22	0.2	100	60	60	240	60	46	40	17.5	10.5	0	FALSE
P_1	540	540	1080	1080	64	128	2	22	0.2	100	60	60	120	60	47	38	28	35	0	TRUE
P_1	540	540	1080	1080	64	128	2	22	0.2	100	60	60	240	60	48	40	28	31.5	0	FALSE
P_1	540	540	1080	1080	64	128	2	22	0.2	100	60	60	120	60	49	38	17.5	28	0	TRUE
P_1	540	540	1080	1080	64	128	2	22	0.2	100	60	60	60	60	50	40	28	24.5	0	FALSE
P_1	540	540	1080	1080	64	128	2	22	0.2	100	60	60	240	60	51	40	28	21	0	FALSE
P_1	540	540	1080	1080	64	128	2	22	0.2	100	60	60	120	60	52	38	17.5	21	0	TRUE
P_1	540	540	1080	1080	64	128	2	22	0.2	100	60	60	60	60	53	40	28	17.5	0	FALSE
P_1	540	540	1080	1080	64	128	2	22	0.2	100	60	60	240	60	54	38	17.5	24.5	0	TRUE
P_1	540	540	1080	1080	64	128	2	22	0.2	100	60	60	240	60	55	38	28	38.5	0	TRUE
P_1	540	540	1080	1080	64	128	2	22	0.2	100	60	60	120	60	56	40	17.5	7	0	FALSE
P_1	540	540	1080	1080	64	128	2	22	0.2	100	60	60	60	60	57	40	17.5	17.5	0	FALSE
P_1	540	540	1080	1080	64	128	2	22	0.2	100	60	60	60	60	58	38	28	38.5	0	TRUE
P_1	540	540	1080	1080	64	128	2	22	0.2	100	60	60	120	60	59	40	17.5	17.5	0	FALSE
P_1	540	540	1080	1080	64	128	2	22	0.2	100	60	60	240	60	60	40	17.5	7	0	FALSE
P_1	540	540	1080	1080	64	128	2	22	0.2	100	60	60	120	60	61	40	17.5	10.5	0	FALSE
P_1	540	540	1080	1080	64	128	2	22	0.2	100	60	60	120	60	62	38	28	31.5	0	TRUE
P_1	540	540	1080	1080	64	128	2	22	0.2	100	60	60	240	60	63	40	28	17.5	0	FALSE
P_1	540	540	1080	1080	64	128	2	22	0.2	100	60	60	60	60	64	38	28	31.5	0	TRUE
P_1	540	540	1080	1080	64	128	2	22	0.2	100	60	60	60	60	65	38	28	28	0	TRUE
P_1	540	540	1080	1080	64	128	2	22	0.2	100	60	60	120	60	66	40	17.5	24.5	0	FALSE
P_1	540	540	1080	1080	64	128	2	22	0.2	100	60	60	60	60	67	38	17.5	24.5	0	TRUE
P_1	540	540	1080	1080	64	128	2	22	0.2	100	60	60	60	60	68	40	17.5	10.5	0	FALSE
P_1	540	540	1080	1080	64	128	2	22	0.2	100	60	60	240	60	69	40	28	24.5	0	FALSE
P_1	540	540	1080	1080	64	128	2	22	0.2	100	60	60	60	60	70	40	17.5	21	0	FALSE
P_1	540	540	1080	1080	64	128	2	22	0.2	100	60	60	120	60	71	40	17.5	14	0	FALSE
P_1	540	540	1080	1080	64	128	2	22	0.2	100	60	60	60	60	72	40	17.5	14	0	FALSE
P_1	540	540	1080	1080	64	128	2	22	0.2	100	60	60	240	60	73	38	28	35	0	TRUE
P_1	540	540	1080	1080	64	128	2	22	0.2	100	60	60	120	60	74	40	28	24.5	0	FALSE
P_1	540	540	1080	1080	64	128	2	22	0.2	100	60	60	60	60	75	40	17.5	7	0	FALSE
P_1	540	540	1080	1080	64	128	2	22	0.2	100	60	60	60	60	76	40	28	21	0	FALSE
P_1	540	540	1080	1080	64	128	2	22	0.2	100	60	60	120	60	77	38	28	38.5	0	TRUE
P_1	540	540	1080	1080	64	128	2	22	0.2	100	60	60	120	60	78	40	28	28	0	FALSE
P_1	540	540	1080	1080	64	128	2	22	0.2	100	60	60	240	60	79	40	17.5	21	0	FALSE
P_1	540	540	1080	1080	64	128	2	22	0.2	100	60	60	60	60	80	38	17.5	28	0	TRUE
P_1	540	540	1080	1080	64	128	2	22	0.2	100	60	60	240	60	81	40	17.5	14	0	FALSE
P_1	540	540	1080	1080	64	128	2	22	0.2	100	60	60	120	60	82	40	28	21	0	FALSE
P_1	540	540	1080	1080	64	128	2	22	0.2	100	60	60	240	60	83	38	28	28	0	TRUE
P_1	540	540	1080	1080	64	128	2	22	0.2	100	60	60	240	60	84	38	17.5	28	0	TRUE
P_1	540	540	1080	1080	64	128	2	22	0.2	100	60	60	60	60	1	40	-28	-38.5	0	FALSE
P_1	540	540	1080	1080	64	128	2	22	0.2	100	60	60	240	60	2	40	-28	-35	0	FALSE
P_1	540	540	1080	1080	64	128	2	22	0.2	100	60	60	240	60	3	40	-28	-31.5	0	FALSE
P_1	540	540	1080	1080	64	128	2	22	0.2	100	60	60	60	60	4	38	-28	-31.5	0	TRUE
P_1	540	540	1080	1080	64	128	2	22	0.2	100	60	60	240	60	5	38	-17.5	-17.5	0	TRUE
P_1	540	540	1080	1080	64	128	2	22	0.2	100	60	60	120	60	6	40	-17.5	-21	0	FALSE
P_1	540	540	1080	1080	64	128	2	22	0.2	100	60	60	120	60	7	38	-17.5	-10.5	0	TRUE
P_1	540	540	1080	1080	64	128	2	22	0.2	100	60	60	60	60	8	40	-17.5	-17.5	0	FALSE
P_1	540	540	1080	1080	64	128	2	22	0.2	100	60	60	120	60	9	38	-17.5	-14	0	TRUE
P_1	540	540	1080	1080	64	128	2	22	0.2	100	60	60	240	60	10	40	-17.5	-28	0	FALSE
P_1	540	540	1080	1080	64	128	2	22	0.2	100	60	60	60	60	11	40	-28	-24.5	0	FALSE
P_1	540	540	1080	1080	64	128	2	22	0.2	100	60	60	120	60	12	40	-17.5	-28	0	FALSE
P_1	540	540	1080	1080	64	128	2	22	0.2	100	60	60	240	60	13	40	-28	-24.5	0	FALSE
P_1	540	540	1080	1080	64	128	2	22	0.2	100	60	60	120	60	14	38	-17.5	-7	0	TRUE
P_1	540	540	1080	1080	64	128	2	22	0.2	100	60	60	240	60	15	40	-28	-28	0	FALSE
P_1	540	540	1080	1080	64	128	2	22	0.2	100	60	60	60	60	16	40	-17.5	-21	0	FALSE
P_1	540	540	1080	1080	64	128	2	22	0.2	100	60	60	240	60	17	38	-17.5	-14	0	TRUE
P_1	540	540	1080	1080	64	128	2	22	0.2	100	60	60	60	60	18	40	-17.5	-24.5	0	FALSE
P_1	540	540	1080	1080	64	128	2	22	0.2	100	60	60	240	60	19	38	-17.5	-10.5	0	TRUE
P_1	540	540	1080	1080	64	128	2	22	0.2	100	60	60	240	60	20	40	-17.5	-24.5	0	FALSE
P_1	540	540	1080	1080	64	128	2	22	0.2	100	60	60	60	60	21	38	-17.5	-7	0	TRUE
P_1	540	540	1080	1080	64	128	2	22	0.2	100	60	60	60	60	22	40	-28	-35	0	FALSE
P_1	540	540	1080	1080	64	128	2	22	0.2	100	60	60	120	60	23	40	-28	-35	0	FALSE
P_1	540	540	1080	1080	64	128	2	22	0.2	100	60	60	120	60	24	40	-28	-21	0	FALSE
P_1	540	540	1080	1080	64	128	2	22	0.2	100	60	60	60	60	25	40	-28	-21	0	FALSE
P_1	540	540	1080	1080	64	128	2	22	0.2	100	60	60	60	60	26	38	-17.5	-10.5	0	TRUE
P_1	540	540	1080	1080	64	128	2	22	0.2	100	60	60	120	60	27	38	-28	-17.5	0	TRUE
P_1	540	540	1080	1080	64	128	2	22	0.2	100	60	60	240	60	28	38	-28	-21	0	TRUE
P_1	540	540	1080	1080	64	128	2	22	0.2	100	60	60	60	60	29	38	-17.5	-14	0	TRUE
P_1	540	540	1080	1080	64	128	2	22	0.2	100	60	60	240	60	30	40	-17.5	-21	0	FALSE
P_1	540	540	1080	1080	64	128	2	22	0.2	100	60	60	120	60	31	40	-17.5	-17.5	0	FALSE
P_1	540	540	1080	1080	64	128	2	22	0.2	100	60	60	240	60	32	40	-28	-17.5	0	FALSE
P_1	540	540	1080	1080	64	128	2	22	0.2	100	60	60	120	60	33	40	-17.5	-24.5	0	FALSE
P_1	540	540	1080	1080	64	128	2	22	0.2	100	60	60	60	60	34	40	-28	-17.5	0	FALSE
P_1	540	540	1080	1080	64	128	2	22	0.2	100	60	60	120	60	35	40	-28	-38.5	0	FALSE
P_1	540	540	1080	1080	64	128	2	22	0.2	100	60	60	240	60	36	38	-28	-38.5	0	TRUE
P_1	540	540	1080	1080	64	128	2	22	0.2	100	60	60	120	60	37	40	-28	-28	0	FALSE
P_1	540	540	1080	1080	64	128	2	22	0.2	100	60	60	120	60	38	38	-28	-24.5	0	TRUE
P_1	540	540	1080	1080	64	128	2	22	0.2	100	60	60	60	60	39	40	-17.5	-28	0	FALSE
P_1	540	540	1080	1080	64	128	2	22	0.2	100	60	60	60	60	40	38	-28	-28	0	TRUE
P_1	540	540	1080	1080	64	128	2	22	0.2	100	60	60	120	60	41	40	-28	-31.5	0	FALSE
P_1	540	540	1080	1080	64	128	2	22	0.2	100	60	60	240	60	42	40	-17.5	-7	0	FALSE
P_1	540	540	1080	1080	64	128	2	22	0.2	100	60	60	60	60	43	38	-28	-24.5	0	TRUE
P_1	540	540	1080	1080	64	128	2	22	0.2	100	60	60	120	60	44	38	-28	-38.5	0	TRUE
P_1	540	540	1080	1080	64	128	2	22	0.2	100	60	60	240	60	45	40	-17.5	-10.5	0	FALSE
P_1	540	540	1080	1080	64	128	2	22	0.2	100	60	60	120	60	46	38	-28	-31.5	0	TRUE
P_1	540	540	1080	1080	64	128	2	22	0.2	100	60	60	120	60	47	40	-17.5	-10.5	0	FALSE
P_1	540	540	1080	1080	64	128	2	22	0.2	100	60	60	240	60	48	38	-17.5	-17.5	0	TRUE
P_1	540	540	1080	1080	64	128	2	22	0.2	100	60	60	120	60	49	40	-28	-28	0	FALSE
P_1	540	540	1080	1080	64	128	2	22	0.2	100	60	60	60	60	50	38	-17.5	-17.5	0	TRUE
P_1	540	540	1080	1080	64	128	2	22	0.2	100	60	60	120	60	51	40	-17.5	-21	0	FALSE
P_1	540	540	1080	1080	64	128	2	22	0.2	100	60	60	240	60	52	40	-28	-17.5	0	FALSE
P_1	540	540	1080	1080	64	128	2	22	0.2	100	60	60	60	60	53	40	-17.5	-28	0	FALSE
P_1	540	540	1080	1080	64	128	2	22	0.2	100	60	60	60	60	54	38	-28	-31.5	0	TRUE
P_1	540	540	1080	1080	64	128	2	22	0.2	100	60	60	240	60	55	40	-17.5	-14	0	FALSE
P_1	540	540	1080	1080	64	128	2	22	0.2	100	60	60	120	60	56	38	-17.5	-17.5	0	TRUE
P_1	540	540	1080	1080	64	128	2	22	0.2	100	60	60	120	60	57	40	-17.5	-7	0	FALSE
P_1	540	540	1080	1080	64	128	2	22	0.2	100	60	60	120	60	58	40	-17.5	-28	0	FALSE
P_1	540	540	1080	1080	64	128	2	22	0.2	100	60	60	240	60	59	40	-28	-31.5	0	FALSE
P_1	540	540	1080	1080	64	128	2	22	0.2	100	60	60	60	60	60	38	-17.5	-24.5	0	TRUE
P_1	540	540	1080	1080	64	128	2	22	0.2	100	60	60	120	60	61	40	-28	-35	0	FALSE
P_1	540	540	1080	1080	64	128	2	22	0.2	100	60	60	60	60	62	40	-28	-21	0	FALSE
P_1	540	540	1080	1080	64	128	2	22	0.2	100	60	60	60	60	63	40	-17.5	-14	0	FALSE
P_1	540	540	1080	1080	64	128	2	22	0.2	100	60	60	120	60	64	38	-17.5	-14	0	TRUE
P_1	540	540	1080	1080	64	128	2	22	0.2	100	60	60	240	60	65	40	-28	-28	0	FALSE
P_1	540	540	1080	1080	64	128	2	22	0.2	100	60	60	60	60	66	40	-28	-17.5	0	FALSE
P_1	540	540	1080	1080	64	128	2	22	0.2	100	60	60	120	60	67	40	-17.5	-24.5	0	FALSE
P_1	540	540	1080	1080	64	128	2	22	0.2	100	60	60	240	60	68	38	-28	-35	0	TRUE
P_1	540	540	1080	1080	64	128	2	22	0.2	100	60	60	60	60	69	38	-28	-28	0	TRUE
P_1	540	540	1080	1080	64	128	2	22	0.2	100	60	60	60	60	70	40	-28	-35	0	FALSE
P_1	540	540	1080	1080	64	128	2	22	0.2	100	60	60	60	60	71	38	-17.5	-21	0	TRUE
P_1	540	540	1080	1080	64	128	2	22	0.2	100	60	60	60	60	72	40	-17.5	-10.5	0	FALSE
P_1	540	540	1080	1080	64	128	2	22	0.2	100	60	60	240	60	73	40	-17.5	-21	0	FALSE
P_1	540	540	1080	1080	64	128	2	22	0.2	100	60	60	240	60	74	40	-17.5	-28	0	FALSE
P_1	540	540	1080	1080	64	128	2	22	0.2	100	60	60	240	60	75	38	-28	-21	0	TRUE
P_1	540	540	1080	1080	64	128	2	22	0.2	100	60	60	240	60	76	38	-17.5	-7	0	TRUE
P_1	540	540	1080	1080	64	128	2	22	0.2	100	60	60	240	60	77	40	-28	-38.5	0	FALSE
P_1	540	540	1080	1080	64	128	2	22	0.2	100	60	60	120	60	78	40	-28	-17.5	0	FALSE
P_1	540	540	1080	1080	64	128	2	22	0.2	100	60	60	60	60	79	40	-28	-38.5	0	FALSE
P_1	540	540	1080	1080	64	128	2	22	0.2	100	60	60	120	60	80	38	-28	-21	0	TRUE
P_1	540	540	1080	1080	64	128	2	22	0.2	100	60	60	120	60	81	40	-28	-24.5	0	FALSE
P_1	540	540	1080	1080	64	128	2	22	0.2	100	60	60	60	60	82	38	-17.5	-7	0	TRUE
P_1	540	540	1080	1080	64	128	2	22	0.2	100	60	60	240	60	83	40	-17.5	-24.5	0	FALSE
P_1	540	540	1080	1080	64	128	2	22	0.2	100	60	60	240	60	84	40	-28	-24.5	0	FALSE
P_1	540	540	1080	1080	64	128	2	22	0.2	100	60	60	240	60	1	40	17.5	7	0	FALSE
P_1	540	540	1080	1080	64	128	2	22	0.2	100	60	60	120	60	2	40	28	24.5	0	FALSE
P_1	540	540	1080	1080	64	128	2	22	0.2	100	60	60	60	60	3	40	28	24.5	0	FALSE
P_1	540	540	1080	1080	64	128	2	22	0.2	100	60	60	240	60	4	40	17.5	14	0	FALSE
P_1	540	540	1080	1080	64	128	2	22	0.2	100	60	60	60	60	5	38	17.5	21	0	TRUE
P_1	540	540	1080	1080	64	128	2	22	0.2	100	60	60	240	60	6	40	17.5	24.5	0	FALSE
P_1	540	540	1080	1080	64	128	2	22	0.2	100	60	60	60	60	7	40	17.5	14	0	FALSE
P_1	540	540	1080	1080	64	128	2	22	0.2	100	60	60	120	60	8	40	17.5	21	0	FALSE
P_1	540	540	1080	1080	64	128	2	22	0.2	100	60	60	120	60	9	38	17.5	24.5	0	TRUE
P_1	540	540	1080	1080	64	128	2	22	0.2	100	60	60	240	60	10	38	28	38.5	0	TRUE
P_1	540	540	1080	1080	64	128	2	22	0.2	100	60	60	120	60	11	40	17.5	17.5	0	FALSE
P_1	540	540	1080	1080	64	128	2	22	0.2	100	60	60	60	60	12	40	17.5	10.5	0	FALSE
P_1	540	540	1080	1080	64	128	2	22	0.2	100	60	60	60	60	13	40	28	21	0	FALSE
P_1	540	540	1080	1080	64	128	2	22	0.2	100	60	60	240	60	14	38	28	28	0	TRUE
P_1	540	540	1080	1080	64	128	2	22	0.2	100	60	60	60	60	15	40	28	17.5	0	FALSE
P_1	540	540	1080	1080	64	128	2	22	0.2	100	60	60	120	60	16	40	28	17.5	0	FALSE
P_1	540	540	1080	1080	64	128	2	22	0.2	100	60	60	240	60	17	38	28	31.5	0	TRUE
P_1	540	540	1080	1080	64	128	2	22	0.2	100	60	60	60	60	18	40	17.5	28	0	FALSE
P_1	540	540	1080	1080	64	128	2	22	0.2	100	60	60	120	60	19	40	17.5	7	0	FALSE
P_1	540	540	1080	1080	64	128	2	22	0.2	100	60	60	60	60	20	38	17.5	17.5	0	TRUE
P_1	540	540	1080	1080	64	128	2	22	0.2	100	60	60	120	60	21	40	17.5	10.5	0	FALSE
P_1	540	540	1080	1080	64	128	2	22	0.2	100	60	60	240	60	22	40	28	24.5	0	FALSE
P_1	540	540	1080	1080	64	128	2	22	0.2	100	60	60	60	60	23	40	17.5	24.5	0	FALSE
P_1	540	540	1080	1080	64	128	2	22	0.2	100	60	60	120	60	24	40	17.5	14	0	FALSE
P_1	540	540	1080	1080	64	128	2	22	0.2	100	60	60	240	60	25	40	28	17.5	0	FALSE
P_1	540	540	1080	1080	64	128	2	22	0.2	100	60	60	120	60	26	38	28	35	0	TRUE
P_1	540	540	1080	1080	64	128	2	22	0.2	100	60	60	240	60	27	40	17.5	17.5	0	FALSE
P_1	540	540	1080	1080	64	128	2	22	0.2	100	60	60	60	60	28	40	28	28	0	FALSE
P_1	540	540	1080	1080	64	128	2	22	0.2	100	60	60	120	60	29	38	28	38.5	0	TRUE
P_1	540	540	1080	1080	64	128	2	22	0.2	100	60	60	120	60	30	40	28	21	0	FALSE
P_1	540	540	1080	1080	64	128	2	22	0.2	100	60	60	120	60	31	38	28	28	0	TRUE
P_1	540	540	1080	1080	64	128	2	22	0.2	100	60	60	240	60	32	38	28	35	0	TRUE
P_1	540	540	1080	1080	64	128	2	22	0.2	100	60	60	120	60	33	40	17.5	28	0	FALSE
P_1	540	540	1080	1080	64	128	2	22	0.2	100	60	60	60	60	34	38	28	38.5	0	TRUE
P_1	540	540	1080	1080	64	128	2	22	0.2	100	60	60	240	60	35	40	17.5	21	0	FALSE
P_1	540	540	1080	1080	64	128	2	22	0.2	100	60	60	60	60	36	38	28	35	0	TRUE
P_1	540	540	1080	1080	64	128	2	22	0.2	100	60	60	240	60	37	40	17.5	10.5	0	FALSE
P_1	540	540	1080	1080	64	128	2	22	0.2	100	60	60	60	60	38	40	28	31.5	0	FALSE
P_1	540	540	1080	1080	64	128	2	22	0.2	100	60	60	120	60	39	40	28	31.5	0	FALSE
P_1	540	540	1080	1080	64	128	2	22	0.2	100	60	60	240	60	40	40	28	21	0	FALSE
P_1	540	540	1080	1080	64	128	2	22	0.2	100	60	60	60	60	41	40	17.5	7	0	FALSE
P_1	540	540	1080	1080	64	128	2	22	0.2	100	60	60	240	60	42	38	17.5	28	0	TRUE
P_1	540	540	1080	1080	64	128	2	22	0.2	100	60	60	60	60	43	40	28	17.5	0	FALSE
P_1	540	540	1080	1080	64	128	2	22	0.2	100	60	60	240	60	44	40	28	21	0	FALSE
P_1	540	540	1080	1080	64	128	2	22	0.2	100	60	60	60	60	45	40	17.5	24.5	0	FALSE
P_1	540	540	1080	1080	64	128	2	22	0.2	100	60	60	240	60	46	40	17.5	21	0	FALSE
P_1	540	540	1080	1080	64	128	2	22	0.2	100	60	60	120	60	47	40	17.5	14	0	FALSE
P_1	540	540	1080	1080	64	128	2	22	0.2	100	60	60	240	60	48	40	17.5	10.5	0	FALSE
P_1	540	540	1080	1080	64	128	2	22	0.2	100	60	60	120	60	49	38	28	35	0	TRUE
P_1	540	540	1080	1080	64	128	2	22	0.2	100	60	60	120	60	50	38	28	38.5	0	TRUE
P_1	540	540	1080	1080	64	128	2	22	0.2	100	60	60	120	60	51	38	17.5	21	0	TRUE
P_1	540	540	1080	1080	64	128	2	22	0.2	100	60	60	120	60	52	40	28	24.5	0	FALSE
P_1	540	540	1080	1080	64	128	2	22	0.2	100	60	60	240	60	53	40	28	28	0	FALSE
P_1	540	540	1080	1080	64	128	2	22	0.2	100	60	60	240	60	54	40	17.5	24.5	0	FALSE
P_1	540	540	1080	1080	64	128	2	22	0.2	100	60	60	120	60	55	40	28	17.5	0	FALSE
P_1	540	540	1080	1080	64	128	2	22	0.2	100	60	60	240	60	56	38	28	38.5	0	TRUE
P_1	540	540	1080	1080	64	128	2	22	0.2	100	60	60	60	60	57	38	28	28	0	TRUE
P_1	540	540	1080	1080	64	128	2	22	0.2	100	60	60	60	60	58	40	17.5	17.5	0	FALSE
P_1	540	540	1080	1080	64	128	2	22	0.2	100	60	60	120	60	59	40	28	21	0	FALSE
P_1	540	540	1080	1080	64	128	2	22	0.2	100	60	60	240	60	60	40	17.5	17.5	0	FALSE
P_1	540	540	1080	1080	64	128	2	22	0.2	100	60	60	120	60	61	40	17.5	10.5	0	FALSE
P_1	540	540	1080	1080	64	128	2	22	0.2	100	60	60	60	60	62	40	17.5	7	0	FALSE
P_1	540	540	1080	1080	64	128	2	22	0.2	100	60	60	60	60	63	38	28	35	0	TRUE
P_1	540	540	1080	1080	64	128	2	22	0.2	100	60	60	60	60	64	40	28	31.5	0	FALSE
P_1	540	540	1080	1080	64	128	2	22	0.2	100	60	60	120	60	65	38	28	28	0	TRUE
P_1	540	540	1080	1080	64	128	2	22	0.2	100	60	60	120	60	66	40	17.5	17.5	0	FALSE
P_1	540	540	1080	1080	64	128	2	22	0.2	100	60	60	60	60	67	38	17.5	14	0	TRUE
P_1	540	540	1080	1080	64	128	2	22	0.2	100	60	60	240	60	68	38	28	35	0	TRUE
P_1	540	540	1080	1080	64	128	2	22	0.2	100	60	60	240	60	69	38	28	31.5	0	TRUE
P_1	540	540	1080	1080	64	128	2	22	0.2	100	60	60	60	60	70	38	28	24.5	0	TRUE
P_1	540	540	1080	1080	64	128	2	22	0.2	100	60	60	60	60	71	38	17.5	28	0	TRUE
P_1	540	540	1080	1080	64	128	2	22	0.2	100	60	60	60	60	72	38	17.5	21	0	TRUE
P_1	540	540	1080	1080	64	128	2	22	0.2	100	60	60	240	60	73	40	17.5	7	0	FALSE
P_1	540	540	1080	1080	64	128	2	22	0.2	100	60	60	120	60	74	38	17.5	28	0	TRUE
P_1	540	540	1080	1080	64	128	2	22	0.2	100	60	60	120	60	75	40	17.5	7	0	FALSE
P_1	540	540	1080	1080	64	128	2	22	0.2	100	60	60	240	60	76	38	17.5	28	0	TRUE
P_1	540	540	1080	1080	64	128	2	22	0.2	100	60	60	240	60	77	40	28	24.5	0	FALSE
P_1	540	540	1080	1080	64	128	2	22	0.2	100	60	60	240	60	78	40	17.5	14	0	FALSE
P_1	540	540	1080	1080	64	128	2	22	0.2	100	60	60	240	60	79	40	28	17.5	0	FALSE
P_1	540	540	1080	1080	64	128	2	22	0.2	100	60	60	120	60	80	38	28	31.5	0	TRUE
P_1	540	540	1080	1080	64	128	2	22	0.2	100	60	60	60	60	81	40	17.5	10.5	0	FALSE
P_1	540	540	1080	1080	64	128	2	22	0.2	100	60	60	60	60	82	40	28	21	0	FALSE
P_1	540	540	1080	1080	64	128	2	22	0.2	100	60	60	60	60	83	38	28	38.5	0	TRUE
P_1	540	540	1080	1080	64	128	2	22	0.2	100	60	60	120	60	84	38	17.5	24.5	0	TRUE
P_1	540	540	1080	1080	64	128	2	22	0.2	100	60	60	120	60	1	40	-28	-38.5	0	FALSE
P_1	540	540	1080	1080	64	128	2	22	0.2	100	60	60	60	60	2	38	-28	-35	0	TRUE
P_1	540	540	1080	1080	64	128	2	22	0.2	100	60	60	240	60	3	38	-28	-35	0	TRUE
P_1	540	540	1080	1080	64	128	2	22	0.2	100	60	60	120	60	4	40	-17.5	-10.5	0	FALSE
P_1	540	540	1080	1080	64	128	2	22	0.2	100	60	60	240	60	5	40	-28	-38.5	0	FALSE
P_1	540	540	1080	1080	64	128	2	22	0.2	100	60	60	60	60	6	40	-28	-24.5	0	FALSE
P_1	540	540	1080	1080	64	128	2	22	0.2	100	60	60	60	60	7	40	-17.5	-10.5	0	FALSE
P_1	540	540	1080	1080	64	128	2	22	0.2	100	60	60	120	60	8	40	-28	-31.5	0	FALSE
P_1	540	540	1080	1080	64	128	2	22	0.2	100	60	60	60	60	9	40	-28	-28	0	FALSE
P_1	540	540	1080	1080	64	128	2	22	0.2	100	60	60	60	60	10	38	-17.5	-21	0	TRUE
P_1	540	540	1080	1080	64	128	2	22	0.2	100	60	60	120	60	11	40	-17.5	-21	0	FALSE
P_1	540	540	1080	1080	64	128	2	22	0.2	100	60	60	60	60	12	40	-28	-21	0	FALSE
P_1	540	540	1080	1080	64	128	2	22	0.2	100	60	60	240	60	13	40	-28	-17.5	0	FALSE
P_1	540	540	1080	1080	64	128	2	22	0.2	100	60	60	240	60	14	40	-28	-31.5	0	FALSE
P_1	540	540	1080	1080	64	128	2	22	0.2	100	60	60	240	60	15	40	-17.5	-21	0	FALSE
P_1	540	540	1080	1080	64	128	2	22	0.2	100	60	60	60	60	16	40	-28	-17.5	0	FALSE
P_1	540	540	1080	1080	64	128	2	22	0.2	100	60	60	240	60	17	38	-28	-24.5	0	TRUE
P_1	540	540	1080	1080	64	128	2	22	0.2	100	60	60	120	60	18	40	-28	-35	0	FALSE
P_1	540	540	1080	1080	64	128	2	22	0.2	100	60	60	60	60	19	40	-28	-31.5	0	FALSE
P_1	540	540	1080	1080	64	128	2	22	0.2	100	60	60	240	60	20	38	-17.5	-10.5	0	TRUE
P_1	540	540	1080	1080	64	128	2	22	0.2	100	60	60	120	60	21	40	-28	-24.5	0	FALSE
P_1	540	540	1080	1080	64	128	2	22	0.2	100	60	60	120	60	22	40	-28	-21	0	FALSE
P_1	540	540	1080	1080	64	128	2	22	0.2	100	60	60	60	60	23	38	-28	-38.5	0	TRUE
P_1	540	540	1080	1080	64	128	2	22	0.2	100	60	60	120	60	24	38	-17.5	-28	0	TRUE
P_1	540	540	1080	1080	64	128	2	22	0.2	100	60	60	60	60	25	38	-17.5	-14	0	TRUE
P_1	540	540	1080	1080	64	128	2	22	0.2	100	60	60	120	60	26	40	-17.5	-24.5	0	FALSE
P_1	540	540	1080	1080	64	128	2	22	0.2	100	60	60	120	60	27	40	-28	-17.5	0	FALSE
P_1	540	540	1080	1080	64	128	2	22	0.2	100	60	60	240	60	28	40	-28	-21	0	FALSE
P_1	540	540	1080	1080	64	128	2	22	0.2	100	60	60	240	60	29	40	-17.5	-14	0	FALSE
P_1	540	540	1080	1080	64	128	2	22	0.2	100	60	60	240	60	30	38	-28	-28	0	TRUE
P_1	540	540	1080	1080	64	128	2	22	0.2	100	60	60	240	60	31	38	-17.5	-24.5	0	TRUE
P_1	540	540	1080	1080	64	128	2	22	0.2	100	60	60	240	60	32	38	-17.5	-7	0	TRUE
P_1	540	540	1080	1080	64	128	2	22	0.2	100	60	60	240	60	33	40	-17.5	-28	0	FALSE
P_1	540	540	1080	1080	64	128	2	22	0.2	100	60	60	120	60	34	40	-17.5	-17.5	0	FALSE
P_1	540	540	1080	1080	64	128	2	22	0.2	100	60	60	120	60	35	40	-28	-28	0	FALSE
P_1	540	540	1080	1080	64	128	2	22	0.2	100	60	60	60	60	36	40	-17.5	-28	0	FALSE
P_1	540	540	1080	1080	64	128	2	22	0.2	100	60	60	60	60	37	40	-17.5	-24.5	0	FALSE
P_1	540	540	1080	1080	64	128	2	22	0.2	100	60	60	120	60	38	38	-17.5	-14	0	TRUE
P_1	540	540	1080	1080	64	128	2	22	0.2	100	60	60	120	60	39	38	-17.5	-7	0	TRUE
P_1	540	540	1080	1080	64	128	2	22	0.2	100	60	60	60	60	40	38	-17.5	-7	0	TRUE
P_1	540	540	1080	1080	64	128	2	22	0.2	100	60	60	240	60	41	40	-17.5	-17.5	0	FALSE
P_1	540	540	1080	1080	64	128	2	22	0.2	100	60	60	60	60	42	38	-17.5	-17.5	0	TRUE
P_1	540	540	1080	1080	64	128	2	22	0.2	100	60	60	240	60	43	40	-28	-17.5	0	FALSE
P_1	540	540	1080	1080	64	128	2	22	0.2	100	60	60	240	60	44	38	-17.5	-14	0	TRUE
P_1	540	540	1080	1080	64	128	2	22	0.2	100	60	60	120	60	45	40	-17.5	-28	0	FALSE
P_1	540	540	1080	1080	64	128	2	22	0.2	100	60	60	120	60	46	40	-17.5	-21	0	FALSE
P_1	540	540	1080	1080	64	128	2	22	0.2	100	60	60	60	60	47	38	-17.5	-17.5	0	TRUE
P_1	540	540	1080	1080	64	128	2	22	0.2	100	60	60	120	60	48	40	-17.5	-24.5	0	FALSE
P_1	540	540	1080	1080	64	128	2	22	0.2	100	60	60	240	60	49	38	-28	-24.5	0	TRUE
P_1	540	540	1080	1080	64	128	2	22	0.2	100	60	60	240	60	50	40	-17.5	-17.5	0	FALSE
P_1	540	540	1080	1080	64	128	2	22	0.2	100	60	60	120	60	51	38	-17.5	-14	0	TRUE
P_1	540	540	1080	1080	64	128	2	22	0.2	100	60	60	240	60	52	40	-28	-28	0	FALSE
P_1	540	540	1080	1080	64	128	2	22	0.2	100	60	60	60	60	53	38	-28	-24.5	0	TRUE
P_1	540	540	1080	1080	64	128	2	22	0.2	100	60	60	240	60	54	38	-17.5	-10.5	0	TRUE
P_1	540	540	1080	1080	64	128	2	22	0.2	100	60	60	120	60	55	40	-28	-21	0	FALSE
P_1	540	540	1080	1080	64	128	2	22	0.2	100	60	60	120	60	56	38	-17.5	-17.5	0	TRUE
P_1	540	540	1080	1080	64	128	2	22	0.2	100	60	60	240	60	57	40	-28	-38.5	0	FALSE
P_1	540	540	1080	1080	64	128	2	22	0.2	100	60	60	60	60	58	40	-17.5	-28	0	FALSE
P_1	540	540	1080	1080	64	128	2	22	0.2	100	60	60	240	60	59	38	-28	-21	0	TRUE
P_1	540	540	1080	1080	64	128	2	22	0.2	100	60	60	240	60	60	40	-17.5	-24.5	0	FALSE
P_1	540	540	1080	1080	64	128	2	22	0.2	100	60	60	120	60	61	38	-28	-17.5	0	TRUE
P_1	540	540	1080	1080	64	128	2	22	0.2	100	60	60	120	60	62	40	-28	-24.5	0	FALSE
P_1	540	540	1080	1080	64	128	2	22	0.2	100	60	60	120	60	63	38	-28	-35	0	TRUE
P_1	540	540	1080	1080	64	128	2	22	0.2	100	60	60	240	60	64	40	-28	-31.5	0	FALSE
P_1	540	540	1080	1080	64	128	2	22	0.2	100	60	60	240	60	65	38	-28	-35	0	TRUE
P_1	540	540	1080	1080	64	128	2	22	0.2	100	60	60	240	60	66	40	-17.5	-28	0	FALSE
P_1	540	540	1080	1080	64	128	2	22	0.2	100	60	60	60	60	67	38	-17.5	-10.5	0	TRUE
P_1	540	540	1080	1080	64	128	2	22	0.2	100	60	60	120	60	68	40	-28	-31.5	0	FALSE
P_1	540	540	1080	1080	64	128	2	22	0.2	100	60	60	60	60	69	40	-28	-28	0	FALSE
P_1	540	540	1080	1080	64	128	2	22	0.2	100	60	60	240	60	70	38	-17.5	-7	0	TRUE
P_1	540	540	1080	1080	64	128	2	22	0.2	100	60	60	60	60	71	40	-28	-38.5	0	FALSE
P_1	540	540	1080	1080	64	128	2	22	0.2	100	60	60	60	60	72	38	-17.5	-7	0	TRUE
P_1	540	540	1080	1080	64	128	2	22	0.2	100	60	60	60	60	73	38	-28	-31.5	0	TRUE
P_1	540	540	1080	1080	64	128	2	22	0.2	100	60	60	120	60	74	38	-28	-38.5	0	TRUE
P_1	540	540	1080	1080	64	128	2	22	0.2	100	60	60	60	60	75	38	-28	-21	0	TRUE
P_1	540	540	1080	1080	64	128	2	22	0.2	100	60	60	120	60	76	40	-28	-28	0	FALSE
P_1	540	540	1080	1080	64	128	2	22	0.2	100	60	60	240	60	77	38	-17.5	-21	0	TRUE
P_1	540	540	1080	1080	64	128	2	22	0.2	100	60	60	60	60	78	38	-28	-17.5	0	TRUE
P_1	540	540	1080	1080	64	128	2	22	0.2	100	60	60	60	60	79	38	-17.5	-21	0	TRUE
P_1	540	540	1080	1080	64	128	2	22	0.2	100	60	60	60	60	80	38	-17.5	-14	0	TRUE
P_1	540	540	1080	1080	64	128	2	22	0.2	100	60	60	60	60	81	40	-17.5	-24.5	0	FALSE
P_1	540	540	1080	1080	64	128	2	22	0.2	100	60	60	60	60	82	40	-28	-35	0	FALSE
P_1	540	540	1080	1080	64	128	2	22	0.2	100	60	60	120	60	83	38	-17.5	-10.5	0	TRUE
P_1	540	540	1080	1080	64	128	2	22	0.2	100	60	60	120	60	84	38	-17.5	-7	0	TRUE
P_1	540	540	1080	1080	64	128	2	22	0.2	100	60	60	240	60	1	40	28	35	0	FALSE
P_1	540	540	1080	1080	64	128	2	22	0.2	100	60	60	240	60	2	40	17.5	24.5	0	FALSE
P_1	540	540	1080	1080	64	128	2	22	0.2	100	60	60	240	60	3	38	28	28	0	TRUE
P_1	540	540	1080	1080	64	128	2	22	0.2	100	60	60	120	60	4	38	28	38.5	0	TRUE
P_1	540	540	1080	1080	64	128	2	22	0.2	100	60	60	60	60	5	40	17.5	28	0	FALSE
P_1	540	540	1080	1080	64	128	2	22	0.2	100	60	60	240	60	6	40	28	21	0	FALSE
P_1	540	540	1080	1080	64	128	2	22	0.2	100	60	60	120	60	7	38	17.5	24.5	0	TRUE
P_1	540	540	1080	1080	64	128	2	22	0.2	100	60	60	120	60	8	40	17.5	7	0	FALSE
P_1	540	540	1080	1080	64	128	2	22	0.2	100	60	60	240	60	9	40	17.5	14	0	FALSE
P_1	540	540	1080	1080	64	128	2	22	0.2	100	60	60	240	60	10	40	17.5	17.5	0	FALSE
P_1	540	540	1080	1080	64	128	2	22	0.2	100	60	60	240	60	11	38	28	31.5	0	TRUE
P_1	540	540	1080	1080	64	128	2	22	0.2	100	60	60	120	60	12	40	17.5	17.5	0	FALSE
P_1	540	540	1080	1080	64	128	2	22	0.2	100	60	60	120	60	13	38	28	31.5	0	TRUE
P_1	540	540	1080	1080	64	128	2	22	0.2	100	60	60	240	60	14	40	17.5	10.5	0	FALSE
P_1	540	540	1080	1080	64	128	2	22	0.2	100	60	60	60	60	15	38	28	38.5	0	TRUE
P_1	540	540	1080	1080	64	128	2	22	0.2	100	60	60	120	60	16	40	28	28	0	FALSE
P_1	540	540	1080	1080	64	128	2	22	0.2	100	60	60	60	60	17	40	17.5	17.5	0	FALSE
P_1	540	540	1080	1080	64	128	2	22	0.2	100	60	60	240	60	18	40	28	17.5	0	FALSE
P_1	540	540	1080	1080	64	128	2	22	0.2	100	60	60	120	60	19	40	17.5	14	0	FALSE
P_1	540	540	1080	1080	64	128	2	22	0.2	100	60	60	120	60	20	38	17.5	28	0	TRUE
P_1	540	540	1080	1080	64	128	2	22	0.2	100	60	60	240	60	21	38	17.5	28	0	TRUE
P_1	540	540	1080	1080	64	128	2	22	0.2	100	60	60	60	60	22	40	17.5	24.5	0	FALSE
P_1	540	540	1080	1080	64	128	2	22	0.2	100	60	60	60	60	23	40	28	21	0	FALSE
P_1	540	540	1080	1080	64	128	2	22	0.2	100	60	60	240	60	24	38	28	38.5	0	TRUE
P_1	540	540	1080	1080	64	128	2	22	0.2	100	60	60	240	60	25	40	28	24.5	0	FALSE
P_1	540	540	1080	1080	64	128	2	22	0.2	100	60	60	60	60	26	38	28	31.5	0	TRUE
P_1	540	540	1080	1080	64	128	2	22	0.2	100	60	60	120	60	27	40	28	24.5	0	FALSE
P_1	540	540	1080	1080	64	128	2	22	0.2	100	60	60	120	60	28	40	28	17.5	0	FALSE
P_1	540	540	1080	1080	64	128	2	22	0.2	100	60	60	120	60	29	38	28	35	0	TRUE
P_1	540	540	1080	1080	64	128	2	22	0.2	100	60	60	240	60	30	38	17.5	21	0	TRUE
P_1	540	540	1080	1080	64	128	2	22	0.2	100	60	60	60	60	31	38	28	35	0	TRUE
P_1	540	540	1080	1080	64	128	2	22	0.2	100	60	60	60	60	32	40	17.5	10.5	0	FALSE
P_1	540	540	1080	1080	64	128	2	22	0.2	100	60	60	120	60	33	40	17.5	10.5	0	FALSE
P_1	540	540	1080	1080	64	128	2	22	0.2	100	60	60	240	60	34	40	17.5	7	0	FALSE
P_1	540	540	1080	1080	64	128	2	22	0.2	100	60	60	60	60	35	38	17.5	14	0	TRUE
P_1	540	540	1080	1080	64	128	2	22	0.2	100	60	60	60	60	36	40	28	28	0	FALSE
P_1	540	540	1080	1080	64	128	2	22	0.2	100	60	60	60	60	37	40	17.5	7	0	FALSE
P_1	540	540	1080	1080	64	128	2	22	0.2	100	60	60	60	60	38	40	28	24.5	0	FALSE
P_1	540	540	1080	1080	64	128	2	22	0.2	100	60	60	120	60	39	40	17.5	21	0	FALSE
P_1	540	540	1080	1080	64	128	2	22	0.2	100	60	60	120	60	40	40	28	21	0	FALSE
P_1	540	540	1080	1080	64	128	2	22	0.2	100	60	60	60	60	41	40	28	17.5	0	FALSE
P_1	540	540	1080	1080	64	128	2	22	0.2	100	60	60	60	60	42	38	17.5	21	0	TRUE
P_1	540	540	1080	1080	64	128	2	22	0.2	100	60	60	60	60	43	38	17.5	28	0	TRUE
P_1	540	540	1080	1080	64	128	2	22	0.2	100	60	60	240	60	44	38	17.5	28	0	TRUE
P_1	540	540	1080	1080	64	128	2	22	0.2	100	60	60	120	60	45	38	28	35	0	TRUE
P_1	540	540	1080	1080	64	128	2	22	0.2	100	60	60	240	60	46	40	28	21	0	FALSE
P_1	540	540	1080	1080	64	128	2	22	0.2	100	60	60	120	60	47	40	28	24.5	0	FALSE
P_1	540	540	1080	1080	64	128	2	22	0.2	100	60	60	60	60	48	40	17.5	24.5	0	FALSE
P_1	540	540	1080	1080	64	128	2	22	0.2	100	60	60	120	60	49	40	28	21	0	FALSE
P_1	540	540	1080	1080	64	128	2	22	0.2	100	60	60	120	60	50	38	28	28	0	TRUE
P_1	540	540	1080	1080	64	128	2	22	0.2	100	60	60	60	60	51	40	17.5	17.5	0	FALSE
P_1	540	540	1080	1080	64	128	2	22	0.2	100	60	60	120	60	52	40	17.5	21	0	FALSE
P_1	540	540	1080	1080	64	128	2	22	0.2	100	60	60	120	60	53	40	17.5	24.5	0	FALSE
P_1	540	540	1080	1080	64	128	2	22	0.2	100	60	60	120	60	54	38	17.5	28	0	TRUE
P_1	540	540	1080	1080	64	128	2	22	0.2	100	60	60	120	60	55	40	17.5	10.5	0	FALSE
P_1	540	540	1080	1080	64	128	2	22	0.2	100	60	60	240	60	56	38	28	38.5	0	TRUE
P_1	540	540	1080	1080	64	128	2	22	0.2	100	60	60	60	60	57	40	17.5	10.5	0	FALSE
P_1	540	540	1080	1080	64	128	2	22	0.2	100	60	60	120	60	58	40	17.5	7	0	FALSE
P_1	540	540	1080	1080	64	128	2	22	0.2	100	60	60	120	60	59	40	28	17.5	0	FALSE
P_1	540	540	1080	1080	64	128	2	22	0.2	100	60	60	240	60	60	38	28	31.5	0	TRUE
P_1	540	540	1080	1080	64	128	2	22	0.2	100	60	60	60	60	61	40	17.5	7	0	FALSE
P_1	540	540	1080	1080	64	128	2	22	0.2	100	60	60	240	60	62	38	17.5	21	0	TRUE
P_1	540	540	1080	1080	64	128	2	22	0.2	100	60	60	60	60	63	40	28	24.5	0	FALSE
P_1	540	540	1080	1080	64	128	2	22	0.2	100	60	60	120	60	64	40	17.5	14	0	FALSE
P_1	540	540	1080	1080	64	128	2	22	0.2	100	60	60	120	60	65	40	17.5	17.5	0	FALSE
P_1	540	540	1080	1080	64	128	2	22	0.2	100	60	60	240	60	66	40	17.5	14	0	FALSE
P_1	540	540	1080	1080	64	128	2	22	0.2	100	60	60	60	60	67	40	17.5	14	0	FALSE
P_1	540	540	1080	1080	64	128	2	22	0.2	100	60	60	60	60	68	40	28	17.5	0	FALSE
P_1	540	540	1080	1080	64	128	2	22	0.2	100	60	60	60	60	69	40	28	21	0	FALSE
P_1	540	540	1080	1080	64	128	2	22	0.2	100	60	60	240	60	70	40	17.5	24.5	0	FALSE
P_1	540	540	1080	1080	64	128	2	22	0.2	100	60	60	240	60	71	40	17.5	10.5	0	FALSE
P_1	540	540	1080	1080	64	128	2	22	0.2	100	60	60	240	60	72	38	28	24.5	0	TRUE
P_1	540	540	1080	1080	64	128	2	22	0.2	100	60	60	120	60	73	38	28	38.5	0	TRUE
P_1	540	540	1080	1080	64	128	2	22	0.2	100	60	60	240	60	74	40	28	35	0	FALSE
P_1	540	540	1080	1080	64	128	2	22	0.2	100	60	60	60	60	75	38	28	35	0	TRUE
P_1	540	540	1080	1080	64	128	2	22	0.2	100	60	60	60	60	76	38	28	38.5	0	TRUE
P_1	540	540	1080	1080	64	128	2	22	0.2	100	60	60	240	60	77	40	17.5	7	0	FALSE
P_1	540	540	1080	1080	64	128	2	22	0.2	100	60	60	60	60	78	38	28	28	0	TRUE
P_1	540	540	1080	1080	64	128	2	22	0.2	100	60	60	60	60	79	38	28	31.5	0	TRUE
P_1	540	540	1080	1080	64	128	2	22	0.2	100	60	60	120	60	80	38	28	31.5	0	TRUE
P_1	540	540	1080	1080	64	128	2	22	0.2	100	60	60	240	60	81	40	28	17.5	0	FALSE
P_1	540	540	1080	1080	64	128	2	22	0.2	100	60	60	60	60	82	40	17.5	21	0	FALSE
P_1	540	540	1080	1080	64	128	2	22	0.2	100	60	60	240	60	83	40	28	28	0	FALSE
P_1	540	540	1080	1080	64	128	2	22	0.2	100	60	60	240	60	84	40	17.5	17.5	0	FALSE
P_1	540	540	1080	1080	64	128	2	22	0.8	100	60	60	60	60	1	40	28	17.5	0	FALSE
P_1	540	540	1080	1080	64	128	2	22	0.8	100	60	60	60	60	2	40	17.5	24.5	0	FALSE
P_1	540	540	1080	1080	64	128	2	22	0.8	100	60	60	240	60	3	40	28	28	0	FALSE
P_1	540	540	1080	1080	64	128	2	22	0.8	100	60	60	120	60	4	40	17.5	14	0	FALSE
P_1	540	540	1080	1080	64	128	2	22	0.8	100	60	60	60	60	5	38	17.5	14	0	TRUE
P_1	540	540	1080	1080	64	128	2	22	0.8	100	60	60	120	60	6	38	28	24.5	0	TRUE
P_1	540	540	1080	1080	64	128	2	22	0.8	100	60	60	120	60	7	38	17.5	24.5	0	TRUE
P_1	540	540	1080	1080	64	128	2	22	0.8	100	60	60	60	60	8	40	17.5	28	0	FALSE
P_1	540	540	1080	1080	64	128	2	22	0.8	100	60	60	60	60	9	38	28	28	0	TRUE
P_1	540	540	1080	1080	64	128	2	22	0.8	100	60	60	240	60	10	40	17.5	10.5	0	FALSE
P_1	540	540	1080	1080	64	128	2	22	0.8	100	60	60	240	60	11	40	28	35	0	FALSE
P_1	540	540	1080	1080	64	128	2	22	0.8	100	60	60	240	60	12	40	17.5	17.5	0	FALSE
P_1	540	540	1080	1080	64	128	2	22	0.8	100	60	60	240	60	13	38	28	31.5	0	TRUE
P_1	540	540	1080	1080	64	128	2	22	0.8	100	60	60	120	60	14	40	28	17.5	0	FALSE
P_1	540	540	1080	1080	64	128	2	22	0.8	100	60	60	120	60	15	40	17.5	21	0	FALSE
P_1	540	540	1080	1080	64	128	2	22	0.8	100	60	60	240	60	16	40	28	38.5	0	FALSE
P_1	540	540	1080	1080	64	128	2	22	0.8	100	60	60	60	60	17	40	28	35	0	FALSE
P_1	540	540	1080	1080	64	128	2	22	0.8	100	60	60	240	60	18	38	17.5	28	0	TRUE
P_1	540	540	1080	1080	64	128	2	22	0.8	100	60	60	60	60	19	40	17.5	17.5	0	FALSE
P_1	540	540	1080	1080	64	128	2	22	0.8	100	60	60	240	60	20	40	17.5	14	0	FALSE
P_1	540	540	1080	1080	64	128	2	22	0.8	100	60	60	240	60	21	40	28	17.5	0	FALSE
P_1	540	540	1080	1080	64	128	2	22	0.8	100	60	60	120	60	22	38	17.5	10.5	0	TRUE
P_1	540	540	1080	1080	64	128	2	22	0.8	100	60	60	120	60	23	38	17.5	28	0	TRUE
P_1	540	540	1080	1080	64	128	2	22	0.8	100	60	60	120	60	24	40	28	28	0	FALSE
P_1	540	540	1080	1080	64	128	2	22	0.8	100	60	60	60	60	25	38	17.5	10.5	0	TRUE
P_1	540	540	1080	1080	64	128	2	22	0.8	100	60	60	60	60	26	38	28	21	0	TRUE
P_1	540	540	1080	1080	64	128	2	22	0.8	100	60	60	240	60	27	40	17.5	7	0	FALSE
P_1	540	540	1080	1080	64	128	2	22	0.8	100	60	60	120	60	28	38	17.5	17.5	0	TRUE
P_1	540	540	1080	1080	64	128	2	22	0.8	100	60	60	60	60	29	40	28	24.5	0	FALSE
P_1	540	540	1080	1080	64	128	2	22	0.8	100	60	60	240	60	30	40	28	24.5	0	FALSE
P_1	540	540	1080	1080	64	128	2	22	0.8	100	60	60	60	60	31	38	28	31.5	0	TRUE
P_1	540	540	1080	1080	64	128	2	22	0.8	100	60	60	60	60	32	40	17.5	21	0	FALSE
P_1	540	540	1080	1080	64	128	2	22	0.8	100	60	60	120	60	33	40	17.5	7	0	FALSE
P_1	540	540	1080	1080	64	128	2	22	0.8	100	60	60	60	60	34	40	28	38.5	0	FALSE
P_1	540	540	1080	1080	64	128	2	22	0.8	100	60	60	120	60	35	38	28	31.5	0	TRUE
P_1	540	540	1080	1080	64	128	2	22	0.8	100	60	60	240	60	36	40	28	21	0	FALSE
P_1	540	540	1080	1080	64	128	2	22	0.8	100	60	60	120	60	37	38	28	35	0	TRUE
P_1	540	540	1080	1080	64	128	2	22	0.8	100	60	60	60	60	38	40	17.5	7	0	FALSE
P_1	540	540	1080	1080	64	128	2	22	0.8	100	60	60	120	60	39	40	28	38.5	0	FALSE
P_1	540	540	1080	1080	64	128	2	22	0.8	100	60	60	120	60	40	40	28	21	0	FALSE
P_1	540	540	1080	1080	64	128	2	22	0.8	100	60	60	240	60	41	40	17.5	24.5	0	FALSE
P_1	540	540	1080	1080	64	128	2	22	0.8	100	60	60	240	60	42	40	17.5	21	0	FALSE
P_1	540	540	1080	1080	64	128	2	22	0.8	100	60	60	240	60	43	40	17.5	7	0	FALSE
P_1	540	540	1080	1080	64	128	2	22	0.8	100	60	60	120	60	44	38	28	24.5	0	TRUE
P_1	540	540	1080	1080	64	128	2	22	0.8	100	60	60	60	60	45	38	28	24.5	0	TRUE
P_1	540	540	1080	1080	64	128	2	22	0.8	100	60	60	240	60	46	40	17.5	14	0	FALSE
P_1	540	540	1080	1080	64	128	2	22	0.8	100	60	60	60	60	47	38	17.5	21	0	TRUE
P_1	540	540	1080	1080	64	128	2	22	0.8	100	60	60	240	60	48	40	17.5	24.5	0	FALSE
P_1	540	540	1080	1080	64	128	2	22	0.8	100	60	60	60	60	49	40	17.5	14	0	FALSE
P_1	540	540	1080	1080	64	128	2	22	0.8	100	60	60	120	60	50	38	17.5	21	0	TRUE
P_1	540	540	1080	1080	64	128	2	22	0.8	100	60	60	120	60	51	38	17.5	24.5	0	TRUE
P_1	540	540	1080	1080	64	128	2	22	0.8	100	60	60	240	60	52	38	28	38.5	0	TRUE
P_1	540	540	1080	1080	64	128	2	22	0.8	100	60	60	120	60	53	40	17.5	17.5	0	FALSE
P_1	540	540	1080	1080	64	128	2	22	0.8	100	60	60	60	60	54	40	17.5	10.5	0	FALSE
P_1	540	540	1080	1080	64	128	2	22	0.8	100	60	60	60	60	55	40	28	21	0	FALSE
P_1	540	540	1080	1080	64	128	2	22	0.8	100	60	60	240	60	56	40	28	28	0	FALSE
P_1	540	540	1080	1080	64	128	2	22	0.8	100	60	60	60	60	57	40	28	17.5	0	FALSE
P_1	540	540	1080	1080	64	128	2	22	0.8	100	60	60	120	60	58	40	28	17.5	0	FALSE
P_1	540	540	1080	1080	64	128	2	22	0.8	100	60	60	240	60	59	38	28	31.5	0	TRUE
P_1	540	540	1080	1080	64	128	2	22	0.8	100	60	60	60	60	60	38	17.5	28	0	TRUE
P_1	540	540	1080	1080	64	128	2	22	0.8	100	60	60	120	60	61	40	17.5	7	0	FALSE
P_1	540	540	1080	1080	64	128	2	22	0.8	100	60	60	60	60	62	38	17.5	17.5	0	TRUE
P_1	540	540	1080	1080	64	128	2	22	0.8	100	60	60	120	60	63	40	17.5	10.5	0	FALSE
P_1	540	540	1080	1080	64	128	2	22	0.8	100	60	60	240	60	64	38	28	24.5	0	TRUE
P_1	540	540	1080	1080	64	128	2	22	0.8	100	60	60	60	60	65	38	17.5	24.5	0	TRUE
P_1	540	540	1080	1080	64	128	2	22	0.8	100	60	60	120	60	66	40	17.5	14	0	FALSE
P_1	540	540	1080	1080	64	128	2	22	0.8	100	60	60	240	60	67	40	28	17.5	0	FALSE
P_1	540	540	1080	1080	64	128	2	22	0.8	100	60	60	120	60	68	38	28	35	0	TRUE
P_1	540	540	1080	1080	64	128	2	22	0.8	100	60	60	240	60	69	40	17.5	17.5	0	FALSE
P_1	540	540	1080	1080	64	128	2	22	0.8	100	60	60	60	60	70	38	28	28	0	TRUE
P_1	540	540	1080	1080	64	128	2	22	0.8	100	60	60	120	60	71	38	28	38.5	0	TRUE
P_1	540	540	1080	1080	64	128	2	22	0.8	100	60	60	120	60	72	40	28	21	0	FALSE
P_1	540	540	1080	1080	64	128	2	22	0.8	100	60	60	120	60	73	38	28	28	0	TRUE
P_1	540	540	1080	1080	64	128	2	22	0.8	100	60	60	240	60	74	38	28	35	0	TRUE
P_1	540	540	1080	1080	64	128	2	22	0.8	100	60	60	120	60	75	38	17.5	28	0	TRUE
P_1	540	540	1080	1080	64	128	2	22	0.8	100	60	60	60	60	76	38	28	38.5	0	TRUE
P_1	540	540	1080	1080	64	128	2	22	0.8	100	60	60	240	60	77	38	17.5	21	0	TRUE
P_1	540	540	1080	1080	64	128	2	22	0.8	100	60	60	60	60	78	38	28	35	0	TRUE
P_1	540	540	1080	1080	64	128	2	22	0.8	100	60	60	240	60	79	40	17.5	10.5	0	FALSE
P_1	540	540	1080	1080	64	128	2	22	0.8	100	60	60	60	60	80	40	28	31.5	0	FALSE
P_1	540	540	1080	1080	64	128	2	22	0.8	100	60	60	120	60	81	38	28	31.5	0	TRUE
P_1	540	540	1080	1080	64	128	2	22	0.8	100	60	60	240	60	82	40	28	21	0	FALSE
P_1	540	540	1080	1080	64	128	2	22	0.8	100	60	60	60	60	83	40	17.5	7	0	FALSE
P_1	540	540	1080	1080	64	128	2	22	0.8	100	60	60	240	60	84	38	17.5	28	0	TRUE
P_1	540	540	1080	1080	64	128	2	22	0.8	100	60	60	60	60	1	40	-28	-31.5	0	FALSE
P_1	540	540	1080	1080	64	128	2	22	0.8	100	60	60	60	60	2	38	-17.5	-10.5	0	TRUE
P_1	540	540	1080	1080	64	128	2	22	0.8	100	60	60	60	60	3	40	-28	-24.5	0	FALSE
P_1	540	540	1080	1080	64	128	2	22	0.8	100	60	60	120	60	4	40	-17.5	-24.5	0	FALSE
P_1	540	540	1080	1080	64	128	2	22	0.8	100	60	60	240	60	5	38	-28	-21	0	TRUE
P_1	540	540	1080	1080	64	128	2	22	0.8	100	60	60	120	60	6	38	-17.5	-10.5	0	TRUE
P_1	540	540	1080	1080	64	128	2	22	0.8	100	60	60	240	60	7	38	-17.5	-10.5	0	TRUE
P_1	540	540	1080	1080	64	128	2	22	0.8	100	60	60	60	60	8	38	-17.5	-21	0	TRUE
P_1	540	540	1080	1080	64	128	2	22	0.8	100	60	60	240	60	9	40	-28	-28	0	FALSE
P_1	540	540	1080	1080	64	128	2	22	0.8	100	60	60	60	60	10	40	-17.5	-24.5	0	FALSE
P_1	540	540	1080	1080	64	128	2	22	0.8	100	60	60	240	60	11	38	-17.5	-24.5	0	TRUE
P_1	540	540	1080	1080	64	128	2	22	0.8	100	60	60	240	60	12	38	-17.5	-14	0	TRUE
P_1	540	540	1080	1080	64	128	2	22	0.8	100	60	60	60	60	13	38	-28	-28	0	TRUE
P_1	540	540	1080	1080	64	128	2	22	0.8	100	60	60	60	60	14	40	-28	-21	0	FALSE
P_1	540	540	1080	1080	64	128	2	22	0.8	100	60	60	120	60	15	38	-17.5	-21	0	TRUE
P_1	540	540	1080	1080	64	128	2	22	0.8	100	60	60	120	60	16	38	-28	-31.5	0	TRUE
P_1	540	540	1080	1080	64	128	2	22	0.8	100	60	60	120	60	17	38	-28	-21	0	TRUE
P_1	540	540	1080	1080	64	128	2	22	0.8	100	60	60	120	60	18	38	-17.5	-28	0	TRUE
P_1	540	540	1080	1080	64	128	2	22	0.8	100	60	60	120	60	19	40	-28	-24.5	0	FALSE
P_1	540	540	1080	1080	64	128	2	22	0.8	100	60	60	120	60	20	38	-28	-28	0	TRUE
P_1	540	540	1080	1080	64	128	2	22	0.8	100	60	60	240	60	21	38	-28	-38.5	0	TRUE
P_1	540	540	1080	1080	64	128	2	22	0.8	100	60	60	120	60	22	38	-17.5	-14	0	TRUE
P_1	540	540	1080	1080	64	128	2	22	0.8	100	60	60	240	60	23	40	-17.5	-28	0	FALSE
P_1	540	540	1080	1080	64	128	2	22	0.8	100	60	60	120	60	24	40	-17.5	-17.5	0	FALSE
P_1	540	540	1080	1080	64	128	2	22	0.8	100	60	60	240	60	25	38	-28	-31.5	0	TRUE
P_1	540	540	1080	1080	64	128	2	22	0.8	100	60	60	120	60	26	38	-28	-38.5	0	TRUE
P_1	540	540	1080	1080	64	128	2	22	0.8	100	60	60	120	60	27	40	-28	-17.5	0	FALSE
P_1	540	540	1080	1080	64	128	2	22	0.8	100	60	60	60	60	28	40	-17.5	-17.5	0	FALSE
P_1	540	540	1080	1080	64	128	2	22	0.8	100	60	60	60	60	29	38	-17.5	-28	0	TRUE
P_1	540	540	1080	1080	64	128	2	22	0.8	100	60	60	240	60	30	40	-17.5	-7	0	FALSE
P_1	540	540	1080	1080	64	128	2	22	0.8	100	60	60	120	60	31	38	-28	-35	0	TRUE
P_1	540	540	1080	1080	64	128	2	22	0.8	100	60	60	240	60	32	38	-28	-24.5	0	TRUE
P_1	540	540	1080	1080	64	128	2	22	0.8	100	60	60	240	60	33	38	-28	-35	0	TRUE
P_1	540	540	1080	1080	64	128	2	22	0.8	100	60	60	60	60	34	40	-17.5	-14	0	FALSE
P_1	540	540	1080	1080	64	128	2	22	0.8	100	60	60	240	60	35	38	-28	-17.5	0	TRUE
P_1	540	540	1080	1080	64	128	2	22	0.8	100	60	60	60	60	36	40	-28	-17.5	0	FALSE
P_1	540	540	1080	1080	64	128	2	22	0.8	100	60	60	60	60	37	38	-28	-35	0	TRUE
P_1	540	540	1080	1080	64	128	2	22	0.8	100	60	60	240	60	38	38	-17.5	-21	0	TRUE
P_1	540	540	1080	1080	64	128	2	22	0.8	100	60	60	240	60	39	40	-17.5	-17.5	0	FALSE
P_1	540	540	1080	1080	64	128	2	22	0.8	100	60	60	60	60	40	40	-28	-38.5	0	FALSE
P_1	540	540	1080	1080	64	128	2	22	0.8	100	60	60	60	60	41	38	-17.5	-7	0	TRUE
P_1	540	540	1080	1080	64	128	2	22	0.8	100	60	60	120	60	42	38	-17.5	-7	0	TRUE
P_1	540	540	1080	1080	64	128	2	22	0.8	100	60	60	60	60	43	40	-28	-35	0	FALSE
P_1	540	540	1080	1080	64	128	2	22	0.8	100	60	60	240	60	44	38	-17.5	-17.5	0	TRUE
P_1	540	540	1080	1080	64	128	2	22	0.8	100	60	60	120	60	45	38	-28	-17.5	0	TRUE
P_1	540	540	1080	1080	64	128	2	22	0.8	100	60	60	240	60	46	38	-17.5	-10.5	0	TRUE
P_1	540	540	1080	1080	64	128	2	22	0.8	100	60	60	120	60	47	40	-28	-35	0	FALSE
P_1	540	540	1080	1080	64	128	2	22	0.8	100	60	60	240	60	48	38	-28	-31.5	0	TRUE
P_1	540	540	1080	1080	64	128	2	22	0.8	100	60	60	120	60	49	40	-17.5	-28	0	FALSE
P_1	540	540	1080	1080	64	128	2	22	0.8	100	60	60	60	60	50	40	-28	-24.5	0	FALSE
P_1	540	540	1080	1080	64	128	2	22	0.8	100	60	60	240	60	51	38	-28	-21	0	TRUE
P_1	540	540	1080	1080	64	128	2	22	0.8	100	60	60	120	60	52	40	-17.5	-21	0	FALSE
P_1	540	540	1080	1080	64	128	2	22	0.8	100	60	60	60	60	53	38	-28	-17.5	0	TRUE
P_1	540	540	1080	1080	64	128	2	22	0.8	100	60	60	240	60	54	40	-17.5	-24.5	0	FALSE
P_1	540	540	1080	1080	64	128	2	22	0.8	100	60	60	240	60	55	38	-28	-38.5	0	TRUE
P_1	540	540	1080	1080	64	128	2	22	0.8	100	60	60	120	60	56	40	-17.5	-7	0	FALSE
P_1	540	540	1080	1080	64	128	2	22	0.8	100	60	60	60	60	57	40	-17.5	-17.5	0	FALSE
P_1	540	540	1080	1080	64	128	2	22	0.8	100	60	60	60	60	58	40	-28	-38.5	0	FALSE
P_1	540	540	1080	1080	64	128	2	22	0.8	100	60	60	120	60	59	38	-17.5	-17.5	0	TRUE
P_1	540	540	1080	1080	64	128	2	22	0.8	100	60	60	240	60	60	38	-17.5	-7	0	TRUE
P_1	540	540	1080	1080	64	128	2	22	0.8	100	60	60	120	60	61	38	-17.5	-10.5	0	TRUE
P_1	540	540	1080	1080	64	128	2	22	0.8	100	60	60	120	60	62	40	-28	-31.5	0	FALSE
P_1	540	540	1080	1080	64	128	2	22	0.8	100	60	60	240	60	63	40	-28	-17.5	0	FALSE
P_1	540	540	1080	1080	64	128	2	22	0.8	100	60	60	60	60	64	40	-28	-31.5	0	FALSE
P_1	540	540	1080	1080	64	128	2	22	0.8	100	60	60	60	60	65	40	-28	-28	0	FALSE
P_1	540	540	1080	1080	64	128	2	22	0.8	100	60	60	120	60	66	38	-17.5	-24.5	0	TRUE
P_1	540	540	1080	1080	64	128	2	22	0.8	100	60	60	60	60	67	40	-17.5	-24.5	0	FALSE
P_1	540	540	1080	1080	64	128	2	22	0.8	100	60	60	60	60	68	40	-17.5	-10.5	0	FALSE
P_1	540	540	1080	1080	64	128	2	22	0.8	100	60	60	240	60	69	38	-28	-24.5	0	TRUE
P_1	540	540	1080	1080	64	128	2	22	0.8	100	60	60	60	60	70	40	-17.5	-21	0	FALSE
P_1	540	540	1080	1080	64	128	2	22	0.8	100	60	60	120	60	71	40	-17.5	-14	0	FALSE
P_1	540	540	1080	1080	64	128	2	22	0.8	100	60	60	60	60	72	38	-17.5	-14	0	TRUE
P_1	540	540	1080	1080	64	128	2	22	0.8	100	60	60	240	60	73	40	-28	-35	0	FALSE
P_1	540	540	1080	1080	64	128	2	22	0.8	100	60	60	120	60	74	38	-28	-24.5	0	TRUE
P_1	540	540	1080	1080	64	128	2	22	0.8	100	60	60	60	60	75	38	-17.5	-7	0	TRUE
P_1	540	540	1080	1080	64	128	2	22	0.8	100	60	60	60	60	76	40	-28	-21	0	FALSE
P_1	540	540	1080	1080	64	128	2	22	0.8	100	60	60	120	60	77	40	-28	-38.5	0	FALSE
P_1	540	540	1080	1080	64	128	2	22	0.8	100	60	60	120	60	78	40	-28	-28	0	FALSE
P_1	540	540	1080	1080	64	128	2	22	0.8	100	60	60	240	60	79	40	-17.5	-21	0	FALSE
P_1	540	540	1080	1080	64	128	2	22	0.8	100	60	60	60	60	80	40	-17.5	-28	0	FALSE
P_1	540	540	1080	1080	64	128	2	22	0.8	100	60	60	240	60	81	38	-17.5	-14	0	TRUE
P_1	540	540	1080	1080	64	128	2	22	0.8	100	60	60	120	60	82	38	-28	-21	0	TRUE
P_1	540	540	1080	1080	64	128	2	22	0.8	100	60	60	240	60	83	40	-28	-28	0	FALSE
P_1	540	540	1080	1080	64	128	2	22	0.8	100	60	60	240	60	84	40	-17.5	-28	0	FALSE
P_1	540	540	1080	1080	64	128	2	22	0.8	100	60	60	120	60	1	40	17.5	7	0	FALSE
P_1	540	540	1080	1080	64	128	2	22	0.8	100	60	60	60	60	2	40	17.5	21	0	FALSE
P_1	540	540	1080	1080	64	128	2	22	0.8	100	60	60	240	60	3	40	28	21	0	FALSE
P_1	540	540	1080	1080	64	128	2	22	0.8	100	60	60	60	60	4	40	17.5	17.5	0	FALSE
P_1	540	540	1080	1080	64	128	2	22	0.8	100	60	60	240	60	5	38	17.5	21	0	TRUE
P_1	540	540	1080	1080	64	128	2	22	0.8	100	60	60	240	60	6	40	28	24.5	0	FALSE
P_1	540	540	1080	1080	64	128	2	22	0.8	100	60	60	120	60	7	38	17.5	24.5	0	TRUE
P_1	540	540	1080	1080	64	128	2	22	0.8	100	60	60	60	60	8	40	17.5	7	0	FALSE
P_1	540	540	1080	1080	64	128	2	22	0.8	100	60	60	120	60	9	40	28	21	0	FALSE
P_1	540	540	1080	1080	64	128	2	22	0.8	100	60	60	240	60	10	40	17.5	7	0	FALSE
P_1	540	540	1080	1080	64	128	2	22	0.8	100	60	60	60	60	11	38	28	28	0	TRUE
P_1	540	540	1080	1080	64	128	2	22	0.8	100	60	60	60	60	12	40	17.5	24.5	0	FALSE
P_1	540	540	1080	1080	64	128	2	22	0.8	100	60	60	120	60	13	38	28	35	0	TRUE
P_1	540	540	1080	1080	64	128	2	22	0.8	100	60	60	240	60	14	38	28	38.5	0	TRUE
P_1	540	540	1080	1080	64	128	2	22	0.8	100	60	60	60	60	15	38	28	35	0	TRUE
P_1	540	540	1080	1080	64	128	2	22	0.8	100	60	60	60	60	16	40	28	38.5	0	FALSE
P_1	540	540	1080	1080	64	128	2	22	0.8	100	60	60	240	60	17	40	28	17.5	0	FALSE
P_1	540	540	1080	1080	64	128	2	22	0.8	100	60	60	120	60	18	40	28	28	0	FALSE
P_1	540	540	1080	1080	64	128	2	22	0.8	100	60	60	240	60	19	40	17.5	14	0	FALSE
P_1	540	540	1080	1080	64	128	2	22	0.8	100	60	60	120	60	20	40	17.5	14	0	FALSE
P_1	540	540	1080	1080	64	128	2	22	0.8	100	60	60	240	60	21	40	17.5	24.5	0	FALSE
P_1	540	540	1080	1080	64	128	2	22	0.8	100	60	60	60	60	22	40	17.5	10.5	0	FALSE
P_1	540	540	1080	1080	64	128	2	22	0.8	100	60	60	240	60	23	38	28	35	0	TRUE
P_1	540	540	1080	1080	64	128	2	22	0.8	100	60	60	240	60	24	38	17.5	10.5	0	TRUE
P_1	540	540	1080	1080	64	128	2	22	0.8	100	60	60	120	60	25	38	28	31.5	0	TRUE
P_1	540	540	1080	1080	64	128	2	22	0.8	100	60	60	120	60	26	40	28	24.5	0	FALSE
P_1	540	540	1080	1080	64	128	2	22	0.8	100	60	60	240	60	27	40	28	31.5	0	FALSE
P_1	540	540	1080	1080	64	128	2	22	0.8	100	60	60	60	60	28	40	28	24.5	0	FALSE
P_1	540	540	1080	1080	64	128	2	22	0.8	100	60	60	240	60	29	40	28	28	0	FALSE
P_1	540	540	1080	1080	64	128	2	22	0.8	100	60	60	60	60	30	38	28	21	0	TRUE
P_1	540	540	1080	1080	64	128	2	22	0.8	100	60	60	120	60	31	40	17.5	17.5	0	FALSE
P_1	540	540	1080	1080	64	128	2	22	0.8	100	60	60	60	60	32	40	28	17.5	0	FALSE
P_1	540	540	1080	1080	64	128	2	22	0.8	100	60	60	120	60	33	38	17.5	28	0	TRUE
P_1	540	540	1080	1080	64	128	2	22	0.8	100	60	60	60	60	34	38	28	31.5	0	TRUE
P_1	540	540	1080	1080	64	128	2	22	0.8	100	60	60	120	60	35	40	28	17.5	0	FALSE
P_1	540	540	1080	1080	64	128	2	22	0.8	100	60	60	120	60	36	38	17.5	21	0	TRUE
P_1	540	540	1080	1080	64	128	2	22	0.8	100	60	60	120	60	37	40	17.5	10.5	0	FALSE
P_1	540	540	1080	1080	64	128	2	22	0.8	100	60	60	60	60	38	38	17.5	28	0	TRUE
P_1	540	540	1080	1080	64	128	2	22	0.8	100	60	60	240	60	39	40	17.5	17.5	0	FALSE
P_1	540	540	1080	1080	64	128	2	22	0.8	100	60	60	120	60	40	38	28	38.5	0	TRUE
P_1	540	540	1080	1080	64	128	2	22	0.8	100	60	60	60	60	41	40	17.5	14	0	FALSE
P_1	540	540	1080	1080	64	128	2	22	0.8	100	60	60	240	60	42	38	17.5	28	0	TRUE
P_1	540	540	1080	1080	64	128	2	22	0.8	100	60	60	120	60	43	40	28	17.5	0	FALSE
P_1	540	540	1080	1080	64	128	2	22	0.8	100	60	60	240	60	44	40	17.5	14	0	FALSE
P_1	540	540	1080	1080	64	128	2	22	0.8	100	60	60	60	60	45	38	17.5	17.5	0	TRUE
P_1	540	540	1080	1080	64	128	2	22	0.8	100	60	60	120	60	46	38	28	38.5	0	TRUE
P_1	540	540	1080	1080	64	128	2	22	0.8	100	60	60	240	60	47	40	17.5	24.5	0	FALSE
P_1	540	540	1080	1080	64	128	2	22	0.8	100	60	60	120	60	48	38	28	24.5	0	TRUE
P_1	540	540	1080	1080	64	128	2	22	0.8	100	60	60	60	60	49	38	28	28	0	TRUE
P_1	540	540	1080	1080	64	128	2	22	0.8	100	60	60	240	60	50	40	28	21	0	FALSE
P_1	540	540	1080	1080	64	128	2	22	0.8	100	60	60	240	60	51	40	28	17.5	0	FALSE
P_1	540	540	1080	1080	64	128	2	22	0.8	100	60	60	240	60	52	40	28	31.5	0	FALSE
P_1	540	540	1080	1080	64	128	2	22	0.8	100	60	60	60	60	53	40	17.5	21	0	FALSE
P_1	540	540	1080	1080	64	128	2	22	0.8	100	60	60	240	60	54	40	28	24.5	0	FALSE
P_1	540	540	1080	1080	64	128	2	22	0.8	100	60	60	60	60	55	38	28	35	0	TRUE
P_1	540	540	1080	1080	64	128	2	22	0.8	100	60	60	120	60	56	40	28	28	0	FALSE
P_1	540	540	1080	1080	64	128	2	22	0.8	100	60	60	120	60	57	40	17.5	17.5	0	FALSE
P_1	540	540	1080	1080	64	128	2	22	0.8	100	60	60	60	60	58	38	28	31.5	0	TRUE
P_1	540	540	1080	1080	64	128	2	22	0.8	100	60	60	120	60	59	40	17.5	14	0	FALSE
P_1	540	540	1080	1080	64	128	2	22	0.8	100	60	60	120	60	60	40	28	31.5	0	FALSE
P_1	540	540	1080	1080	64	128	2	22	0.8	100	60	60	120	60	61	40	17.5	24.5	0	FALSE
P_1	540	540	1080	1080	64	128	2	22	0.8	100	60	60	240	60	62	40	17.5	21	0	FALSE
P_1	540	540	1080	1080	64	128	2	22	0.8	100	60	60	240	60	63	38	17.5	17.5	0	TRUE
P_1	540	540	1080	1080	64	128	2	22	0.8	100	60	60	60	60	64	40	17.5	14	0	FALSE
P_1	540	540	1080	1080	64	128	2	22	0.8	100	60	60	120	60	65	38	28	21	0	TRUE
P_1	540	540	1080	1080	64	128	2	22	0.8	100	60	60	60	60	66	40	17.5	7	0	FALSE
P_1	540	540	1080	1080	64	128	2	22	0.8	100	60	60	240	60	67	40	28	35	0	FALSE
P_1	540	540	1080	1080	64	128	2	22	0.8	100	60	60	60	60	68	38	28	38.5	0	TRUE
P_1	540	540	1080	1080	64	128	2	22	0.8	100	60	60	240	60	69	38	17.5	28	0	TRUE
P_1	540	540	1080	1080	64	128	2	22	0.8	100	60	60	60	60	70	40	28	21	0	FALSE
P_1	540	540	1080	1080	64	128	2	22	0.8	100	60	60	240	60	71	40	17.5	10.5	0	FALSE
P_1	540	540	1080	1080	64	128	2	22	0.8	100	60	60	120	60	72	38	17.5	28	0	TRUE
P_1	540	540	1080	1080	64	128	2	22	0.8	100	60	60	120	60	73	40	17.5	7	0	FALSE
P_1	540	540	1080	1080	64	128	2	22	0.8	100	60	60	240	60	74	38	28	28	0	TRUE
P_1	540	540	1080	1080	64	128	2	22	0.8	100	60	60	120	60	75	40	17.5	21	0	FALSE
P_1	540	540	1080	1080	64	128	2	22	0.8	100	60	60	240	60	76	40	17.5	7	0	FALSE
P_1	540	540	1080	1080	64	128	2	22	0.8	100	60	60	60	60	77	38	28	24.5	0	TRUE
P_1	540	540	1080	1080	64	128	2	22	0.8	100	60	60	60	60	78	38	17.5	24.5	0	TRUE
P_1	540	540	1080	1080	64	128	2	22	0.8	100	60	60	240	60	79	38	28	38.5	0	TRUE
P_1	540	540	1080	1080	64	128	2	22	0.8	100	60	60	60	60	80	38	17.5	28	0	TRUE
P_1	540	540	1080	1080	64	128	2	22	0.8	100	60	60	60	60	81	40	17.5	10.5	0	FALSE
P_1	540	540	1080	1080	64	128	2	22	0.8	100	60	60	120	60	82	40	17.5	10.5	0	FALSE
P_1	540	540	1080	1080	64	128	2	22	0.8	100	60	60	120	60	83	38	28	35	0	TRUE
P_1	540	540	1080	1080	64	128	2	22	0.8	100	60	60	60	60	84	40	28	17.5	0	FALSE
P_1	540	540	1080	1080	64	128	2	22	0.8	100	60	60	120	60	1	38	-28	-17.5	0	TRUE
P_1	540	540	1080	1080	64	128	2	22	0.8	100	60	60	120	60	2	40	-28	-28	0	FALSE
P_1	540	540	1080	1080	64	128	2	22	0.8	100	60	60	60	60	3	38	-28	-17.5	0	TRUE
P_1	540	540	1080	1080	64	128	2	22	0.8	100	60	60	60	60	4	40	-17.5	-24.5	0	FALSE
P_1	540	540	1080	1080	64	128	2	22	0.8	100	60	60	60	60	5	38	-28	-24.5	0	TRUE
P_1	540	540	1080	1080	64	128	2	22	0.8	100	60	60	120	60	6	38	-28	-21	0	TRUE
P_1	540	540	1080	1080	64	128	2	22	0.8	100	60	60	120	60	7	40	-17.5	-21	0	FALSE
P_1	540	540	1080	1080	64	128	2	22	0.8	100	60	60	120	60	8	40	-17.5	-24.5	0	FALSE
P_1	540	540	1080	1080	64	128	2	22	0.8	100	60	60	60	60	9	38	-28	-21	0	TRUE
P_1	540	540	1080	1080	64	128	2	22	0.8	100	60	60	120	60	10	40	-17.5	-28	0	FALSE
P_1	540	540	1080	1080	64	128	2	22	0.8	100	60	60	240	60	11	40	-28	-38.5	0	FALSE
P_1	540	540	1080	1080	64	128	2	22	0.8	100	60	60	240	60	12	38	-28	-21	0	TRUE
P_1	540	540	1080	1080	64	128	2	22	0.8	100	60	60	240	60	13	40	-17.5	-28	0	FALSE
P_1	540	540	1080	1080	64	128	2	22	0.8	100	60	60	240	60	14	40	-28	-31.5	0	FALSE
P_1	540	540	1080	1080	64	128	2	22	0.8	100	60	60	120	60	15	38	-17.5	-10.5	0	TRUE
P_1	540	540	1080	1080	64	128	2	22	0.8	100	60	60	60	60	16	40	-17.5	-21	0	FALSE
P_1	540	540	1080	1080	64	128	2	22	0.8	100	60	60	120	60	17	38	-17.5	-17.5	0	TRUE
P_1	540	540	1080	1080	64	128	2	22	0.8	100	60	60	60	60	18	38	-28	-35	0	TRUE
P_1	540	540	1080	1080	64	128	2	22	0.8	100	60	60	240	60	19	38	-17.5	-10.5	0	TRUE
P_1	540	540	1080	1080	64	128	2	22	0.8	100	60	60	240	60	20	40	-17.5	-17.5	0	FALSE
P_1	540	540	1080	1080	64	128	2	22	0.8	100	60	60	60	60	21	38	-17.5	-7	0	TRUE
P_1	540	540	1080	1080	64	128	2	22	0.8	100	60	60	240	60	22	38	-28	-17.5	0	TRUE
P_1	540	540	1080	1080	64	128	2	22	0.8	100	60	60	60	60	23	40	-17.5	-28	0	FALSE
P_1	540	540	1080	1080	64	128	2	22	0.8	100	60	60	120	60	24	38	-28	-38.5	0	TRUE
P_1	540	540	1080	1080	64	128	2	22	0.8	100	60	60	60	60	25	40	-28	-38.5	0	FALSE
P_1	540	540	1080	1080	64	128	2	22	0.8	100	60	60	240	60	26	38	-17.5	-14	0	TRUE
P_1	540	540	1080	1080	64	128	2	22	0.8	100	60	60	60	60	27	38	-17.5	-17.5	0	TRUE
P_1	540	540	1080	1080	64	128	2	22	0.8	100	60	60	240	60	28	38	-17.5	-24.5	0	TRUE
P_1	540	540	1080	1080	64	128	2	22	0.8	100	60	60	60	60	29	38	-28	-31.5	0	TRUE
P_1	540	540	1080	1080	64	128	2	22	0.8	100	60	60	120	60	30	40	-28	-35	0	FALSE
P_1	540	540	1080	1080	64	128	2	22	0.8	100	60	60	240	60	31	40	-28	-24.5	0	FALSE
P_1	540	540	1080	1080	64	128	2	22	0.8	100	60	60	240	60	32	38	-28	-28	0	TRUE
P_1	540	540	1080	1080	64	128	2	22	0.8	100	60	60	120	60	33	40	-17.5	-7	0	FALSE
P_1	540	540	1080	1080	64	128	2	22	0.8	100	60	60	120	60	34	38	-17.5	-14	0	TRUE
P_1	540	540	1080	1080	64	128	2	22	0.8	100	60	60	60	60	35	40	-28	-28	0	FALSE
P_1	540	540	1080	1080	64	128	2	22	0.8	100	60	60	240	60	36	40	-17.5	-7	0	FALSE
P_1	540	540	1080	1080	64	128	2	22	0.8	100	60	60	240	60	37	40	-17.5	-21	0	FALSE
P_1	540	540	1080	1080	64	128	2	22	0.8	100	60	60	60	60	38	38	-17.5	-10.5	0	TRUE
P_1	540	540	1080	1080	64	128	2	22	0.8	100	60	60	120	60	39	38	-28	-31.5	0	TRUE
P_1	540	540	1080	1080	64	128	2	22	0.8	100	60	60	240	60	40	38	-28	-35	0	TRUE
P_1	540	540	1080	1080	64	128	2	22	0.8	100	60	60	120	60	41	40	-28	-24.5	0	FALSE
P_1	540	540	1080	1080	64	128	2	22	0.8	100	60	60	60	60	42	38	-17.5	-14	0	TRUE
P_1	540	540	1080	1080	64	128	2	22	0.8	100	60	60	240	60	43	38	-28	-31.5	0	TRUE
P_1	540	540	1080	1080	64	128	2	22	0.8	100	60	60	120	60	44	40	-28	-38.5	0	FALSE
P_1	540	540	1080	1080	64	128	2	22	0.8	100	60	60	60	60	45	38	-17.5	-17.5	0	TRUE
P_1	540	540	1080	1080	64	128	2	22	0.8	100	60	60	60	60	46	40	-17.5	-10.5	0	FALSE
P_1	540	540	1080	1080	64	128	2	22	0.8	100	60	60	240	60	47	38	-17.5	-10.5	0	TRUE
P_1	540	540	1080	1080	64	128	2	22	0.8	100	60	60	60	60	48	40	-17.5	-21	0	FALSE
P_1	540	540	1080	1080	64	128	2	22	0.8	100	60	60	240	60	49	40	-28	-17.5	0	FALSE
P_1	540	540	1080	1080	64	128	2	22	0.8	100	60	60	120	60	50	38	-17.5	-21	0	TRUE
P_1	540	540	1080	1080	64	128	2	22	0.8	100	60	60	240	60	51	38	-28	-24.5	0	TRUE
P_1	540	540	1080	1080	64	128	2	22	0.8	100	60	60	240	60	52	40	-17.5	-17.5	0	FALSE
P_1	540	540	1080	1080	64	128	2	22	0.8	100	60	60	60	60	53	40	-17.5	-7	0	FALSE
P_1	540	540	1080	1080	64	128	2	22	0.8	100	60	60	120	60	54	40	-28	-31.5	0	FALSE
P_1	540	540	1080	1080	64	128	2	22	0.8	100	60	60	240	60	55	38	-17.5	-21	0	TRUE
P_1	540	540	1080	1080	64	128	2	22	0.8	100	60	60	60	60	56	40	-28	-28	0	FALSE
P_1	540	540	1080	1080	64	128	2	22	0.8	100	60	60	240	60	57	40	-28	-38.5	0	FALSE
P_1	540	540	1080	1080	64	128	2	22	0.8	100	60	60	240	60	58	38	-28	-35	0	TRUE
P_1	540	540	1080	1080	64	128	2	22	0.8	100	60	60	60	60	59	38	-28	-21	0	TRUE
P_1	540	540	1080	1080	64	128	2	22	0.8	100	60	60	60	60	60	40	-28	-31.5	0	FALSE
P_1	540	540	1080	1080	64	128	2	22	0.8	100	60	60	60	60	61	40	-17.5	-14	0	FALSE
P_1	540	540	1080	1080	64	128	2	22	0.8	100	60	60	60	60	62	40	-17.5	-28	0	FALSE
P_1	540	540	1080	1080	64	128	2	22	0.8	100	60	60	120	60	63	40	-17.5	-17.5	0	FALSE
P_1	540	540	1080	1080	64	128	2	22	0.8	100	60	60	120	60	64	40	-28	-24.5	0	FALSE
P_1	540	540	1080	1080	64	128	2	22	0.8	100	60	60	240	60	65	40	-17.5	-24.5	0	FALSE
P_1	540	540	1080	1080	64	128	2	22	0.8	100	60	60	240	60	66	38	-28	-21	0	TRUE
P_1	540	540	1080	1080	64	128	2	22	0.8	100	60	60	60	60	67	40	-28	-24.5	0	FALSE
P_1	540	540	1080	1080	64	128	2	22	0.8	100	60	60	60	60	68	40	-28	-38.5	0	FALSE
P_1	540	540	1080	1080	64	128	2	22	0.8	100	60	60	240	60	69	38	-17.5	-14	0	TRUE
P_1	540	540	1080	1080	64	128	2	22	0.8	100	60	60	120	60	70	40	-17.5	-28	0	FALSE
P_1	540	540	1080	1080	64	128	2	22	0.8	100	60	60	120	60	71	40	-17.5	-14	0	FALSE
P_1	540	540	1080	1080	64	128	2	22	0.8	100	60	60	60	60	72	38	-28	-17.5	0	TRUE
P_1	540	540	1080	1080	64	128	2	22	0.8	100	60	60	240	60	73	38	-17.5	-28	0	TRUE
P_1	540	540	1080	1080	64	128	2	22	0.8	100	60	60	240	60	74	38	-17.5	-7	0	TRUE
P_1	540	540	1080	1080	64	128	2	22	0.8	100	60	60	120	60	75	40	-28	-21	0	FALSE
P_1	540	540	1080	1080	64	128	2	22	0.8	100	60	60	120	60	76	38	-28	-28	0	TRUE
P_1	540	540	1080	1080	64	128	2	22	0.8	100	60	60	120	60	77	40	-17.5	-24.5	0	FALSE
P_1	540	540	1080	1080	64	128	2	22	0.8	100	60	60	120	60	78	38	-17.5	-7	0	TRUE
P_1	540	540	1080	1080	64	128	2	22	0.8	100	60	60	120	60	79	40	-28	-35	0	FALSE
P_1	540	540	1080	1080	64	128	2	22	0.8	100	60	60	60	60	80	40	-17.5	-24.5	0	FALSE
P_1	540	540	1080	1080	64	128	2	22	0.8	100	60	60	120	60	81	38	-28	-17.5	0	TRUE
P_1	540	540	1080	1080	64	128	2	22	0.8	100	60	60	60	60	82	40	-28	-35	0	FALSE
P_1	540	540	1080	1080	64	128	2	22	0.8	100	60	60	120	60	83	38	-17.5	-10.5	0	TRUE
P_1	540	540	1080	1080	64	128	2	22	0.8	100	60	60	240	60	84	38	-28	-28	0	TRUE
P_1	540	540	1080	1080	64	128	2	22	0.8	100	60	60	120	60	1	40	17.5	7	0	FALSE
P_1	540	540	1080	1080	64	128	2	22	0.8	100	60	60	240	60	2	40	28	31.5	0	FALSE
P_1	540	540	1080	1080	64	128	2	22	0.8	100	60	60	120	60	3	40	28	38.5	0	FALSE
P_1	540	540	1080	1080	64	128	2	22	0.8	100	60	60	60	60	4	40	28	35	0	FALSE
P_1	540	540	1080	1080	64	128	2	22	0.8	100	60	60	240	60	5	40	17.5	10.5	0	FALSE
P_1	540	540	1080	1080	64	128	2	22	0.8	100	60	60	60	60	6	40	17.5	10.5	0	FALSE
P_1	540	540	1080	1080	64	128	2	22	0.8	100	60	60	240	60	7	40	17.5	28	0	FALSE
P_1	540	540	1080	1080	64	128	2	22	0.8	100	60	60	60	60	8	40	17.5	28	0	FALSE
P_1	540	540	1080	1080	64	128	2	22	0.8	100	60	60	120	60	9	40	17.5	14	0	FALSE
P_1	540	540	1080	1080	64	128	2	22	0.8	100	60	60	60	60	10	40	17.5	7	0	FALSE
P_1	540	540	1080	1080	64	128	2	22	0.8	100	60	60	120	60	11	40	28	35	0	FALSE
P_1	540	540	1080	1080	64	128	2	22	0.8	100	60	60	240	60	12	40	28	28	0	FALSE
P_1	540	540	1080	1080	64	128	2	22	0.8	100	60	60	60	60	13	40	28	21	0	FALSE
P_1	540	540	1080	1080	64	128	2	22	0.8	100	60	60	60	60	14	40	28	31.5	0	FALSE
P_1	540	540	1080	1080	64	128	2	22	0.8	100	60	60	240	60	15	40	17.5	14	0	FALSE
P_1	540	540	1080	1080	64	128	2	22	0.8	100	60	60	60	60	16	38	28	38.5	0	TRUE
P_1	540	540	1080	1080	64	128	2	22	0.8	100	60	60	120	60	17	40	28	28	0	FALSE
P_1	540	540	1080	1080	64	128	2	22	0.8	100	60	60	240	60	18	40	17.5	24.5	0	FALSE
P_1	540	540	1080	1080	64	128	2	22	0.8	100	60	60	240	60	19	40	28	35	0	FALSE
P_1	540	540	1080	1080	64	128	2	22	0.8	100	60	60	240	60	20	38	28	24.5	0	TRUE
P_1	540	540	1080	1080	64	128	2	22	0.8	100	60	60	120	60	21	40	17.5	10.5	0	FALSE
P_1	540	540	1080	1080	64	128	2	22	0.8	100	60	60	240	60	22	40	28	21	0	FALSE
P_1	540	540	1080	1080	64	128	2	22	0.8	100	60	60	120	60	23	38	17.5	17.5	0	TRUE
P_1	540	540	1080	1080	64	128	2	22	0.8	100	60	60	60	60	24	38	17.5	17.5	0	TRUE
P_1	540	540	1080	1080	64	128	2	22	0.8	100	60	60	240	60	25	40	28	17.5	0	FALSE
P_1	540	540	1080	1080	64	128	2	22	0.8	100	60	60	60	60	26	38	28	24.5	0	TRUE
P_1	540	540	1080	1080	64	128	2	22	0.8	100	60	60	240	60	27	38	17.5	21	0	TRUE
P_1	540	540	1080	1080	64	128	2	22	0.8	100	60	60	60	60	28	38	17.5	14	0	TRUE
P_1	540	540	1080	1080	64	128	2	22	0.8	100	60	60	120	60	29	38	17.5	24.5	0	TRUE
P_1	540	540	1080	1080	64	128	2	22	0.8	100	60	60	120	60	30	38	28	31.5	0	TRUE
P_1	540	540	1080	1080	64	128	2	22	0.8	100	60	60	240	60	31	38	17.5	17.5	0	TRUE
P_1	540	540	1080	1080	64	128	2	22	0.8	100	60	60	120	60	32	38	17.5	28	0	TRUE
P_1	540	540	1080	1080	64	128	2	22	0.8	100	60	60	120	60	33	40	28	21	0	FALSE
P_1	540	540	1080	1080	64	128	2	22	0.8	100	60	60	60	60	34	38	17.5	24.5	0	TRUE
P_1	540	540	1080	1080	64	128	2	22	0.8	100	60	60	120	60	35	40	28	17.5	0	FALSE
P_1	540	540	1080	1080	64	128	2	22	0.8	100	60	60	240	60	36	38	28	38.5	0	TRUE
P_1	540	540	1080	1080	64	128	2	22	0.8	100	60	60	120	60	37	40	17.5	21	0	FALSE
P_1	540	540	1080	1080	64	128	2	22	0.8	100	60	60	60	60	38	38	28	28	0	TRUE
P_1	540	540	1080	1080	64	128	2	22	0.8	100	60	60	240	60	39	40	17.5	7	0	FALSE
P_1	540	540	1080	1080	64	128	2	22	0.8	100	60	60	120	60	40	38	28	24.5	0	TRUE
P_1	540	540	1080	1080	64	128	2	22	0.8	100	60	60	60	60	41	40	28	17.5	0	FALSE
P_1	540	540	1080	1080	64	128	2	22	0.8	100	60	60	60	60	42	40	17.5	21	0	FALSE
P_1	540	540	1080	1080	64	128	2	22	0.8	100	60	60	120	60	43	40	17.5	17.5	0	FALSE
P_1	540	540	1080	1080	64	128	2	22	0.8	100	60	60	60	60	44	38	28	28	0	TRUE
P_1	540	540	1080	1080	64	128	2	22	0.8	100	60	60	120	60	45	40	17.5	10.5	0	FALSE
P_1	540	540	1080	1080	64	128	2	22	0.8	100	60	60	240	60	46	40	28	28	0	FALSE
P_1	540	540	1080	1080	64	128	2	22	0.8	100	60	60	60	60	47	38	28	24.5	0	TRUE
P_1	540	540	1080	1080	64	128	2	22	0.8	100	60	60	120	60	48	40	17.5	28	0	FALSE
P_1	540	540	1080	1080	64	128	2	22	0.8	100	60	60	240	60	49	40	17.5	14	0	FALSE
P_1	540	540	1080	1080	64	128	2	22	0.8	100	60	60	120	60	50	38	28	21	0	TRUE
P_1	540	540	1080	1080	64	128	2	22	0.8	100	60	60	60	60	51	40	17.5	24.5	0	FALSE
P_1	540	540	1080	1080	64	128	2	22	0.8	100	60	60	60	60	52	40	17.5	7	0	FALSE
P_1	540	540	1080	1080	64	128	2	22	0.8	100	60	60	60	60	53	40	28	17.5	0	FALSE
P_1	540	540	1080	1080	64	128	2	22	0.8	100	60	60	60	60	54	40	17.5	14	0	FALSE
P_1	540	540	1080	1080	64	128	2	22	0.8	100	60	60	120	60	55	38	28	31.5	0	TRUE
P_1	540	540	1080	1080	64	128	2	22	0.8	100	60	60	240	60	56	38	28	35	0	TRUE
P_1	540	540	1080	1080	64	128	2	22	0.8	100	60	60	240	60	57	38	17.5	24.5	0	TRUE
P_1	540	540	1080	1080	64	128	2	22	0.8	100	60	60	120	60	58	40	28	24.5	0	FALSE
P_1	540	540	1080	1080	64	128	2	22	0.8	100	60	60	60	60	59	38	28	35	0	TRUE
P_1	540	540	1080	1080	64	128	2	22	0.8	100	60	60	60	60	60	40	17.5	10.5	0	FALSE
P_1	540	540	1080	1080	64	128	2	22	0.8	100	60	60	240	60	61	40	28	24.5	0	FALSE
P_1	540	540	1080	1080	64	128	2	22	0.8	100	60	60	60	60	62	38	17.5	28	0	TRUE
P_1	540	540	1080	1080	64	128	2	22	0.8	100	60	60	240	60	63	40	17.5	7	0	FALSE
P_1	540	540	1080	1080	64	128	2	22	0.8	100	60	60	120	60	64	40	17.5	14	0	FALSE
P_1	540	540	1080	1080	64	128	2	22	0.8	100	60	60	240	60	65	38	28	31.5	0	TRUE
P_1	540	540	1080	1080	64	128	2	22	0.8	100	60	60	60	60	66	40	17.5	17.5	0	FALSE
P_1	540	540	1080	1080	64	128	2	22	0.8	100	60	60	240	60	67	40	17.5	17.5	0	FALSE
P_1	540	540	1080	1080	64	128	2	22	0.8	100	60	60	120	60	68	38	17.5	21	0	TRUE
P_1	540	540	1080	1080	64	128	2	22	0.8	100	60	60	240	60	69	38	17.5	21	0	TRUE
P_1	540	540	1080	1080	64	128	2	22	0.8	100	60	60	240	60	70	40	17.5	10.5	0	FALSE
P_1	540	540	1080	1080	64	128	2	22	0.8	100	60	60	120	60	71	38	17.5	24.5	0	TRUE
P_1	540	540	1080	1080	64	128	2	22	0.8	100	60	60	240	60	72	38	17.5	28	0	TRUE
P_1	540	540	1080	1080	64	128	2	22	0.8	100	60	60	120	60	73	38	28	38.5	0	TRUE
P_1	540	540	1080	1080	64	128	2	22	0.8	100	60	60	60	60	74	38	17.5	21	0	TRUE
P_1	540	540	1080	1080	64	128	2	22	0.8	100	60	60	120	60	75	40	17.5	7	0	FALSE
P_1	540	540	1080	1080	64	128	2	22	0.8	100	60	60	120	60	76	40	28	28	0	FALSE
P_1	540	540	1080	1080	64	128	2	22	0.8	100	60	60	240	60	77	40	28	38.5	0	FALSE
P_1	540	540	1080	1080	64	128	2	22	0.8	100	60	60	240	60	78	40	28	17.5	0	FALSE
P_1	540	540	1080	1080	64	128	2	22	0.8	100	60	60	120	60	79	40	28	17.5	0	FALSE
P_1	540	540	1080	1080	64	128	2	22	0.8	100	60	60	60	60	80	40	28	31.5	0	FALSE
P_1	540	540	1080	1080	64	128	2	22	0.8	100	60	60	60	60	81	40	28	38.5	0	FALSE
P_1	540	540	1080	1080	64	128	2	22	0.8	100	60	60	120	60	82	38	28	35	0	TRUE
P_1	540	540	1080	1080	64	128	2	22	0.8	100	60	60	60	60	83	40	28	21	0	FALSE
P_1	540	540	1080	1080	64	128	2	22	0.8	100	60	60	240	60	84	38	28	21	0	TRUE
P_1	540	540	1080	1080	64	128	2	22	0.8	100	60	60	60	60	1	40	-28	-38.5	0	FALSE
P_1	540	540	1080	1080	64	128	2	22	0.8	100	60	60	60	60	2	38	-17.5	-17.5	0	TRUE
P_1	540	540	1080	1080	64	128	2	22	0.8	100	60	60	240	60	3	40	-17.5	-24.5	0	FALSE
P_1	540	540	1080	1080	64	128	2	22	0.8	100	60	60	60	60	4	40	-28	-35	0	FALSE
P_1	540	540	1080	1080	64	128	2	22	0.8	100	60	60	240	60	5	38	-28	-17.5	0	TRUE
P_1	540	540	1080	1080	64	128	2	22	0.8	100	60	60	60	60	6	38	-28	-28	0	TRUE
P_1	540	540	1080	1080	64	128	2	22	0.8	100	60	60	240	60	7	40	-28	-38.5	0	FALSE
P_1	540	540	1080	1080	64	128	2	22	0.8	100	60	60	120	60	8	38	-28	-31.5	0	TRUE
P_1	540	540	1080	1080	64	128	2	22	0.8	100	60	60	120	60	9	40	-17.5	-14	0	FALSE
P_1	540	540	1080	1080	64	128	2	22	0.8	100	60	60	60	60	10	40	-28	-24.5	0	FALSE
P_1	540	540	1080	1080	64	128	2	22	0.8	100	60	60	120	60	11	38	-17.5	-21	0	TRUE
[truncated: 78,305 more rows]
